# Supplementary material for: (S)-1-(2-Ammonio-3-methyl­butyl)-1,2-dihydro­pyridin-2-iminium dibromide
Source: Acta Crystallogr Sect E Struct Rep Online. 2008 May 10;64(Pt 6):o1025. doi: 10.1107/S1600536808012154 (PMC2961482; doi:10.1107/S1600536808012154)
Supplement: Supplementary file 2 [file e-64-o1025-Isup2.hkl]

# 
# h,k,l, Fc-squared, Fo-squared, sigma(Fo-squared) and status flag 
# 
data_I
_shelx_title ' cd27616 in P2(1)' 
_shelx_refln_list_code          4 
_shelx_F_calc_maximum      110.87 
_exptl_crystal_F_000       340.00 
_reflns_d_resolution_high  0.7830 
 
loop_ 
 _symmetry_equiv_pos_as_xyz 
 'x, y, z' 
 '-x, y+1/2, -z' 
 
_cell_length_a     5.9311 
_cell_length_b    12.4560 
_cell_length_c     9.6807 
_cell_angle_alpha  90.000 
_cell_angle_beta   99.733 
_cell_angle_gamma  90.000 
 
_shelx_F_squared_multiplier     1.000 
 
loop_ 
 _refln_index_h 
 _refln_index_k 
 _refln_index_l 
 _refln_F_squared_calc 
 _refln_F_squared_meas 
 _refln_F_squared_sigma 
 _refln_observed_status 
   4 -12   0       30.78       31.20     17.06 o 
   3 -11   0      481.29      427.69     30.81 o 
   4 -11   0       72.63       71.29     20.26 o 
   5 -11   0       31.77       49.13     26.03 o 
   3 -10   0      318.94      268.96     24.13 o 
   4 -10   0      375.35      288.39     28.95 o 
   5 -10   0      152.93      140.17     25.75 o 
   3  -9   0       78.46       59.01     15.13 o 
   4  -9   0       58.53       73.22     19.71 o 
   5  -9   0       89.15      103.55     23.30 o 
   6  -9   0      179.00      179.82     30.37 o 
   3  -8   0      596.95      562.40     30.57 o 
   4  -8   0     1370.28     1249.30     48.46 o 
   5  -8   0      171.69      149.49     24.64 o 
   6  -8   0       72.62       85.86     26.30 o 
   3  -7   0      835.48      790.17     33.85 o 
   4  -7   0      231.75      220.62     24.92 o 
   5  -7   0      260.46      274.92     29.94 o 
   6  -7   0       15.28       18.60     19.98 o 
   3  -6   0       65.38       69.63     14.97 o 
   4  -6   0     1888.31     1839.90     54.74 o 
   5  -6   0      103.24      100.16     20.85 o 
   6  -6   0       91.99       85.35     24.25 o 
   3  -5   0      884.15      938.63     34.72 o 
   4  -5   0      131.48      134.99     20.10 o 
   5  -5   0      582.70      591.20     36.34 o 
   6  -5   0      128.66      101.38     22.99 o 
   7  -5   0      226.44      279.03     37.84 o 
   3  -4   0     1028.30     1169.12     36.85 o 
   4  -4   0     1432.96     1529.79     48.62 o 
   5  -4   0      486.76      500.08     33.89 o 
   6  -4   0      107.07      129.07     24.61 o 
   7  -4   0       96.61      111.45     31.52 o 
   3  -3   0     1023.39     1042.46     34.12 o 
   4  -3   0      195.66      205.02     23.42 o 
   5  -3   0      324.40      387.92     33.33 o 
   6  -3   0      302.68      329.86     32.66 o 
   7  -3   0      122.92      182.98     35.35 o 
   3  -2   0     3924.00     4866.93     75.55 o 
   4  -2   0     1019.19     1027.93     37.32 o 
   5  -2   0     1057.63     1127.30     45.46 o 
   6  -2   0      111.23      144.55     25.91 o 
   7  -2   0       39.45       33.61     21.01 o 
   2  -1   0     5208.93     5677.95     63.98 o 
   3  -1   0     2449.22     2611.58     49.25 o 
   4  -1   0      190.28      174.80     21.72 o 
   5  -1   0       42.25       40.36     15.01 o 
   6  -1   0      778.61      881.36     48.54 o 
   7  -1   0       31.70       36.77     19.83 o 
   1   0   0     1038.55     1145.34     18.29 o 
   2   0   0     4593.03     4857.37     55.49 o 
   3   0   0     2166.44     2134.29     42.61 o 
   4   0   0       12.80       13.07     10.15 o 
   5   0   0      949.99     1038.51     44.08 o 
   6   0   0        0.53        9.52     15.88 o 
   7   0   0        0.33        4.34     17.81 o 
   1   1   0     1054.10     1075.97     39.83 o 
   2   1   0     5711.73     5823.96     59.91 o 
   3   1   0     2242.56     2353.29     44.16 o 
   4   1   0      171.21      168.01     19.19 o 
   5   1   0       35.66       50.20     17.85 o 
   6   1   0      811.04      969.79     50.12 o 
   7   1   0       28.28       44.08     18.92 o 
   0   2   0     1607.44     1974.82     59.42 o 
   1   2   0     1710.96     1973.69     15.60 o 
   2   2   0     2412.51     2512.94     72.65 o 
   3   2   0     3808.93     4842.95     70.38 o 
   4   2   0     1013.54     1028.48     35.35 o 
   5   2   0     1028.28     1103.60     42.30 o 
   6   2   0      120.42      128.12     22.67 o 
   1   3   0     2731.75     2737.19     99.28 o 
   2   3   0     1666.03     1644.60     36.12 o 
   3   3   0     1134.15     1123.43     31.32 o 
   4   3   0      172.52      190.88     20.34 o 
   5   3   0      326.15      326.42     26.46 o 
   6   3   0      294.85      325.12     30.92 o 
   0   4   0     5461.75     5948.99    128.06 o 
   1   4   0     4418.76     4470.23     24.60 o 
   2   4   0      728.79      746.04     16.53 o 
   3   4   0     1080.96     1093.64     24.16 o 
   4   4   0     1412.24     1457.35     85.35 o 
   5   4   0      456.16      493.78     31.89 o 
   6   4   0       88.04      163.27     47.87 o 
   7   4   0      106.74      103.20     51.94 o 
   1   5   0      504.97      499.25      8.87 o 
   2   5   0     2282.30     2191.80     39.09 o 
   3   5   0      785.22      780.21     17.37 o 
   4   5   0      163.28      179.67     14.51 o 
   5   5   0      598.51      662.84     58.97 o 
   6   5   0      146.48      130.96     42.46 o 
   7   5   0      227.99      301.42     64.53 o 
   0   6   0      459.95      476.15     12.87 o 
   1   6   0     7749.32     8169.58     51.56 o 
   2   6   0     1906.90     1862.82     35.01 o 
   3   6   0       67.15       65.26      8.86 o 
   4   6   0     1918.35     1717.20     81.08 o 
   5   6   0      107.05      130.33     36.45 o 
   6   6   0      113.76      131.08     44.39 o 
   1   7   0     1252.18     1409.33     43.30 o 
   2   7   0     1287.35     1282.55     25.34 o 
   3   7   0      917.12      911.41     45.21 o 
   4   7   0      237.07      225.20     23.33 o 
   5   7   0      257.89      296.88     46.64 o 
   6   7   0       12.57       16.47     31.91 o 
   0   8   0      227.36      215.36     37.84 o 
   1   8   0     2023.49     2054.36     30.56 o 
   2   8   0      492.79      446.36     16.79 o 
   3   8   0      559.12      536.57     32.07 o 
   4   8   0     1296.49     1139.35     45.91 o 
   5   8   0      185.78      199.56     27.90 o 
   6   8   0       68.52      124.29     43.21 o 
   1   9   0      503.06      514.27     17.02 o 
   2   9   0      909.62     1003.86     26.45 o 
   3   9   0       81.31       84.11     18.91 o 
   4   9   0       45.77       51.45     18.47 o 
   5   9   0       98.59       99.05     22.86 o 
   6   9   0      170.12      240.29     54.50 o 
   0  10   0     1672.04     1567.07     65.56 o 
   1  10   0      847.01      952.69     39.95 o 
   2  10   0      538.90      478.06     49.95 o 
   3  10   0      386.76      425.01     34.07 o 
   4  10   0      400.54      402.90     34.64 o 
   5  10   0      141.87      175.61     28.35 o 
   1  11   0      220.24      249.42     40.50 o 
   2  11   0      439.46      503.67     35.95 o 
   3  11   0      501.67      581.54     39.76 o 
   4  11   0       75.17       70.26     23.95 o 
   5  11   0       25.48       16.84     21.26 o 
   0  12   0     1813.45     1832.59     82.86 o 
   1  12   0      145.90      149.75     24.24 o 
   2  12   0      313.74      332.93     33.19 o 
   3  12   0      511.16      601.51     43.49 o 
   4  12   0       30.42       22.59     21.49 o 
   1  13   0      206.95      257.84     31.25 o 
   2  13   0      183.74      200.43     29.73 o 
   3  13   0      105.69      123.07     28.41 o 
   4  13   0        1.38       -4.41     19.73 o 
   0  14   0      572.93      591.43     60.82 o 
   1  14   0      106.56      112.55     25.90 o 
   2  14   0      192.94      240.31     32.58 o 
   3  14   0      253.95      330.31     38.72 o 
   1  15   0       60.18       66.21     26.09 o 
   2  15   0       75.89      116.12     30.13 o 
  -4 -12   1      186.92      155.96     26.11 o 
  -5 -11   1      109.17      131.44     28.79 o 
  -4 -11   1      222.54      188.59     26.82 o 
   3 -11   1      360.41      323.22     29.74 o 
   4 -11   1       58.62       42.93     16.86 o 
   5 -11   1       97.02       70.73     22.67 o 
  -5 -10   1      148.32      131.99     28.59 o 
  -4 -10   1      260.93      209.32     27.73 o 
   2 -10   1      411.46      285.27     21.49 o 
   3 -10   1      563.42      450.00     27.41 o 
   4 -10   1      577.10      493.17     33.61 o 
   5 -10   1      141.91      115.09     23.97 o 
  -6  -9   1      257.04      257.94     35.19 o 
  -5  -9   1      247.57      281.64     35.66 o 
   1  -9   1      785.22      736.10     26.26 o 
   2  -9   1     1843.81     1663.08     43.88 o 
   3  -9   1      214.40      177.21     20.58 o 
   4  -9   1      168.69      144.16     21.01 o 
   6  -9   1       72.98       54.70     24.05 o 
  -6  -8   1      137.40      147.35     29.66 o 
  -5  -8   1      286.14      309.24     37.60 o 
   1  -8   1      436.14      404.54     19.79 o 
   2  -8   1      377.91      355.49     21.37 o 
   3  -8   1     1088.19      989.30     36.53 o 
   4  -8   1      151.53      177.61     26.07 o 
   5  -8   1      393.29      356.79     33.02 o 
   6  -8   1       73.88       83.33     25.59 o 
  -6  -7   1      415.63      411.02     40.05 o 
  -5  -7   1       25.34       30.17     22.08 o 
   0  -7   1     1321.39     1458.30     27.01 o 
   2  -7   1     2240.78     1974.77     44.12 o 
   3  -7   1       75.44       66.63     13.55 o 
   4  -7   1        0.74        4.50     12.52 o 
   5  -7   1      294.63      262.80     29.31 o 
   6  -7   1      104.53      105.77     26.46 o 
  -6  -6   1       11.56       24.21     19.71 o 
  -5  -6   1      363.34      404.07     36.34 o 
   0  -6   1     3751.92     4046.94     43.25 o 
   1  -6   1       62.55       47.55      7.66 o 
   2  -6   1      215.12      212.76     17.46 o 
   3  -6   1     2185.22     1924.69     47.43 o 
   4  -6   1       74.15       64.42     17.10 o 
   5  -6   1      771.10      739.22     40.56 o 
   6  -6   1      141.73      141.51     28.20 o 
  -7  -5   1       87.60       66.47     25.32 o 
  -6  -5   1      432.71      461.02     37.52 o 
  -5  -5   1      161.31      204.23     29.03 o 
   0  -5   1     2279.67     2503.21     30.69 o 
   1  -5   1      129.32      134.04     11.18 o 
   2  -5   1     3471.03     3311.23     52.88 o 
   3  -5   1      251.71      263.82     21.01 o 
   4  -5   1       63.62       37.40     13.78 o 
   5  -5   1      508.56      496.61     34.24 o 
   6  -5   1      385.36      407.19     38.43 o 
  -7  -4   1       37.28       49.92     22.79 o 
  -6  -4   1       99.03       84.99     21.60 o 
  -5  -4   1      696.01      826.74     45.18 o 
   0  -4   1     6321.70     6473.45     53.87 o 
   1  -4   1     1397.74     1443.45     27.53 o 
   2  -4   1     1617.11     1656.56     35.35 o 
   3  -4   1     2518.82     2506.45     53.59 o 
   4  -4   1      616.44      542.34     30.09 o 
   5  -4   1      659.84      729.74     40.25 o 
   6  -4   1       99.07      133.33     28.71 o 
   7  -4   1       44.76       60.23     28.55 o 
  -7  -3   1      260.72      282.62     34.24 o 
  -6  -3   1      448.19      492.77     37.68 o 
  -5  -3   1      488.91      524.57     35.15 o 
   0  -3   1     4317.43     4808.67     43.29 o 
   1  -3   1     7693.17     7563.78     67.97 o 
   2  -3   1     2645.45     2594.68     43.21 o 
   3  -3   1     1390.98     1500.72     41.82 o 
   4  -3   1      218.66      227.92     21.92 o 
   5  -3   1      238.09      246.53     26.82 o 
   6  -3   1      210.12      214.89     27.65 o 
   7  -3   1       68.57       75.00     25.99 o 
  -7  -2   1        2.52       28.36     20.97 o 
  -6  -2   1      105.85      103.00     22.67 o 
  -5  -2   1      468.08      554.50     34.32 o 
  -4  -2   1     1154.65     1122.95     41.55 o 
  -1  -2   1     9734.94    10055.17    196.51 o 
   0  -2   1      702.65      873.38     15.01 o 
   1  -2   1     4466.55     4302.90     45.66 o 
   2  -2   1     1379.40     1364.62     30.69 o 
   3  -2   1     1175.68     1160.00     33.85 o 
   4  -2   1     2505.20     2534.61     59.24 o 
   5  -2   1      241.16      331.52     31.99 o 
   6  -2   1      110.51      125.12     24.09 o 
   7  -2   1      270.75      280.85     36.97 o 
  -7  -1   1      337.10      396.05     37.80 o 
  -6  -1   1       74.60       74.25     20.02 o 
  -5  -1   1      639.99      705.02     35.78 o 
  -4  -1   1     1521.42     1756.60     48.89 o 
  -2  -1   1    11422.92    12498.95     96.96 o 
  -1  -1   1     1358.50     1262.87    187.42 o 
   1  -1   1     8001.48     8758.81     75.51 o 
   2  -1   1     1421.77     1546.65     32.27 o 
   3  -1   1     1275.47     1320.58     36.69 o 
   4  -1   1      247.25      259.16     22.35 o 
   5  -1   1      250.39      228.63     24.41 o 
   6  -1   1      432.05      498.03     41.31 o 
   7  -1   1       66.35       70.77     24.17 o 
  -7   0   1       13.64       25.95     21.09 o 
  -6   0   1       53.28       61.06     18.92 o 
  -5   0   1      592.05      650.95     35.23 o 
  -4   0   1     1752.90     2008.34     50.75 o 
  -3   0   1      221.42      244.87     15.60 o 
  -2   0   1        6.99        9.48      4.98 o 
  -1   0   1      585.82      747.32     14.81 o 
   0   0   1     2394.15     2043.84    157.03 o 
   1   0   1     3270.19     3390.70     39.26 o 
   2   0   1     2038.08     1909.72     34.16 o 
   3   0   1      471.51      519.35     25.36 o 
   4   0   1     3306.12     3153.45     62.95 o 
   5   0   1       68.03       88.43     20.30 o 
   6   0   1      157.83      167.85     24.49 o 
   7   0   1      225.58      266.08     34.32 o 
  -7   1   1      320.34      372.28     35.03 o 
  -6   1   1       70.18       83.49     21.01 o 
  -5   1   1      615.07      680.06     34.68 o 
  -4   1   1     1485.44     1540.53     42.30 o 
  -3   1   1       65.43       87.47      7.67 o 
  -2   1   1    11599.21    12619.73    103.71 o 
  -1   1   1     1758.89     1780.86    157.72 o 
   0   1   1     1705.17     1618.72     39.22 o 
   1   1   1     8777.10     9176.17     64.15 o 
   2   1   1     1561.66     1508.97     30.17 o 
   3   1   1     1319.65     1397.16     37.40 o 
   4   1   1      221.91      214.42     21.60 o 
   5   1   1      235.49      225.75     23.66 o 
   6   1   1      463.22      523.58     39.53 o 
   7   1   1       58.01       72.91     24.21 o 
  -6   2   1      110.36      126.03     22.63 o 
  -5   2   1      476.63      547.75     32.27 o 
  -4   2   1     1281.15     1515.09     44.98 o 
  -3   2   1      535.88      559.93     26.84 o 
  -2   2   1      223.89      253.40      8.38 o 
  -1   2   1     8881.58     9328.86    102.80 o 
   0   2   1      884.04      920.43     12.30 o 
   1   2   1     4232.69     4208.26     34.45 o 
   2   2   1     1448.47     1491.80     27.86 o 
   3   2   1     1273.07     1206.96     33.89 o 
   4   2   1     2577.62     2679.08     59.99 o 
   5   2   1      193.42      203.83     23.89 o 
   6   2   1      110.18      152.45     26.07 o 
   7   2   1      289.28      343.09     40.48 o 
  -7   3   1      243.17      272.59     53.04 o 
  -5   3   1      514.29      636.26     35.78 o 
  -4   3   1     1242.09     1338.99     28.40 o 
  -3   3   1     2279.17     2534.67     27.17 o 
  -2   3   1     3349.31     3722.75     94.98 o 
  -1   3   1     5929.60     6195.87    140.12 o 
   0   3   1     4499.55     4766.49     39.73 o 
   1   3   1     7668.04     7706.89     61.25 o 
   2   3   1     2461.16     2452.24     42.22 o 
   3   3   1     1357.19     1292.70     36.85 o 
   4   3   1      199.15      205.81     20.93 o 
   5   3   1      277.19      286.97     26.97 o 
   6   3   1      177.08      212.44     30.17 o 
  -7   4   1       37.89       57.74     42.77 o 
  -6   4   1      110.01      139.22     46.21 o 
  -5   4   1      633.37      774.65     65.44 o 
  -4   4   1      726.10      747.54     19.89 o 
  -3   4   1      308.84      297.87     10.65 o 
  -2   4   1      979.31      919.09     25.79 o 
  -1   4   1     1724.39     1804.41     63.70 o 
   0   4   1     6157.72     6432.18    157.48 o 
   1   4   1     1415.46     1376.55     39.47 o 
   2   4   1     1484.78     1412.76     27.00 o 
   3   4   1     2555.12     2317.08     36.71 o 
   4   4   1      609.14      646.53     29.67 o 
   5   4   1      760.71      774.49     35.52 o 
   6   4   1       90.76      153.79     49.01 o 
   7   4   1       43.32      106.79     58.18 o 
  -7   5   1       90.10      116.79     47.35 o 
  -6   5   1      458.51      510.98     61.18 o 
  -5   5   1      142.69      165.76     35.94 o 
  -4   5   1      239.77      262.05     15.86 o 
  -3   5   1     4041.45     3676.58     48.92 o 
  -2   5   1      405.70      368.16      9.59 o 
  -1   5   1     2919.07     2887.48     31.10 o 
   0   5   1     2045.15     2150.54     38.39 o 
   1   5   1      115.70      110.96      6.97 o 
   2   5   1     3675.76     3191.49     40.30 o 
   3   5   1      210.40      205.48     14.82 o 
   4   5   1       70.79       77.67     15.07 o 
   5   5   1      475.62      536.77     57.39 o 
   6   5   1      377.47      376.11     60.03 o 
  -6   6   1       12.39       60.51     36.26 o 
  -5   6   1      416.44      459.99     51.50 o 
  -4   6   1      240.81      242.03     15.63 o 
  -3   6   1      113.60      103.01     10.22 o 
  -2   6   1      698.92      686.13     18.23 o 
  -1   6   1     1239.54     1341.96     42.47 o 
   0   6   1     3870.84     4054.93     36.62 o 
   1   6   1       83.13      103.23      6.60 o 
   2   6   1      285.59      266.56     16.82 o 
   3   6   1     2164.57     1874.58     47.84 o 
   4   6   1       79.76       63.44     17.18 o 
   5   6   1      661.99      684.84     62.64 o 
   6   6   1      145.51      197.12     50.91 o 
  -6   7   1      378.36      403.95     60.47 o 
  -5   7   1       29.81       28.00     28.28 o 
  -4   7   1      119.71      115.40     12.46 o 
  -3   7   1     3128.49     2863.97     41.26 o 
  -2   7   1      175.86      184.29     12.10 o 
  -1   7   1     3132.31     3470.23     52.71 o 
   0   7   1     1538.82     1581.21     25.65 o 
   1   7   1      110.42      124.37      8.21 o 
   2   7   1     2164.56     2238.53    166.28 o 
   3   7   1       64.14       61.33     14.73 o 
   4   7   1        5.21        4.55     13.07 o 
   5   7   1      301.54      277.69     44.47 o 
   6   7   1      123.75      171.17     47.24 o 
  -6   8   1      127.32      150.91     43.64 o 
  -5   8   1      283.38      285.47     31.17 o 
  -4   8   1      314.50      309.03     18.09 o 
  -3   8   1      621.86      572.28     20.80 o 
  -2   8   1      332.78      311.15     14.88 o 
  -1   8   1      861.04      841.69     32.90 o 
   0   8   1     2170.64     2173.24     33.15 o 
   1   8   1      416.25      411.60     16.20 o 
   2   8   1      377.99      402.79     27.87 o 
   3   8   1     1129.93      987.73     45.73 o 
   4   8   1      181.61      175.53     23.45 o 
   5   8   1      440.44      409.32     33.82 o 
   6   8   1       82.08      108.10     44.98 o 
  -6   9   1      258.04      339.34     55.53 o 
  -5   9   1      247.48      269.26     31.34 o 
  -4   9   1      418.76      401.05     20.63 o 
  -3   9   1     1049.87     1018.21     30.12 o 
  -2   9   1      618.54      669.53     22.27 o 
  -1   9   1      799.43      820.54     22.37 o 
   0   9   1     1567.52     1680.18     56.12 o 
   1   9   1      832.56      880.35     36.12 o 
   2   9   1     1823.99     1797.02     50.99 o 
   3   9   1      196.89      185.77     22.98 o 
   4   9   1      169.17      179.08     29.31 o 
   5   9   1      166.90      177.01     27.09 o 
  -5  10   1      157.71      194.02     29.78 o 
  -4  10   1      253.06      248.57     24.10 o 
  -3  10   1       60.85       68.21     10.98 o 
  -2  10   1      116.03      101.07     13.39 o 
  -1  10   1      875.38      818.61     22.24 o 
   0  10   1      787.31      804.80     35.60 o 
   1  10   1      721.73      765.54     37.23 o 
   2  10   1      359.97      365.73     29.38 o 
   3  10   1      507.34      489.22     34.70 o 
   4  10   1      557.46      536.32     37.98 o 
   5  10   1      140.47      126.01     25.90 o 
  -5  11   1      107.70       99.37     29.07 o 
  -4  11   1      202.75      231.23     31.21 o 
  -3  11   1      119.55      118.65     14.91 o 
  -2  11   1     1462.73     1340.45     91.74 o 
  -1  11   1      203.14      197.30     24.07 o 
   0  11   1      115.41      122.71     20.29 o 
   1  11   1      762.80      837.01     54.44 o 
   2  11   1       93.17      106.19     22.20 o 
   3  11   1      386.35      380.18     33.55 o 
   4  11   1       53.55       68.01     24.88 o 
   5  11   1       91.56       93.10     25.07 o 
  -4  12   1      186.05      185.85     30.31 o 
  -3  12   1       15.77       25.14     20.44 o 
  -2  12   1       18.90       25.14     18.96 o 
  -1  12   1      413.94      478.86     35.20 o 
   0  12   1       87.61      122.73     22.78 o 
   1  12   1      354.30      372.67     31.06 o 
   2  12   1      390.90      394.53     34.77 o 
   3  12   1       38.26       53.86     22.68 o 
   4  12   1      390.86      442.75     42.92 o 
  -4  13   1      242.80      299.41     37.58 o 
  -3  13   1        5.72        0.61     20.07 o 
  -2  13   1      540.08      619.22     41.59 o 
  -1  13   1       86.53      109.59     23.86 o 
   0  13   1       52.88       74.17     21.98 o 
   1  13   1      765.61      842.22     46.73 o 
   2  13   1      123.33      138.93     27.84 o 
   3  13   1      172.99      195.80     31.03 o 
   4  13   1       15.53        9.03     21.86 o 
  -3  14   1       30.17       21.88     24.05 o 
  -2  14   1        5.95        3.11     20.82 o 
  -1  14   1      377.50      408.53     38.50 o 
   0  14   1       73.49       97.42     25.67 o 
   1  14   1      156.91      168.07     28.48 o 
   2  14   1       56.51       85.71     26.36 o 
   3  14   1       28.81       49.77     25.47 o 
  -2  15   1      416.95      484.27     43.87 o 
  -1  15   1       83.21      119.57     26.64 o 
   0  15   1      108.99      127.57     27.47 o 
   1  15   1      219.14      258.43     42.95 o 
   2  15   1      108.34      135.54     29.63 o 
  -5 -11   2       34.41       39.77     28.12 o 
   4 -11   2      138.24      122.35     25.24 o 
   5 -11   2      276.72      267.58     31.24 o 
   3 -10   2      612.24      489.26     30.77 o 
   4 -10   2      196.98      155.33     23.78 o 
   5 -10   2       40.85       32.98     19.27 o 
  -6  -9   2       13.14        9.52     23.46 o 
   2  -9   2      937.49      900.40     34.79 o 
   3  -9   2      272.03      243.37     24.13 o 
   4  -9   2      141.59      126.90     22.20 o 
   5  -9   2      154.56      131.87     24.01 o 
  -6  -8   2       78.71      109.16     32.66 o 
   1  -8   2      258.40      271.09     18.52 o 
   2  -8   2      298.08      284.01     21.37 o 
   3  -8   2      430.55      399.25     27.45 o 
   4  -8   2      317.81      294.87     27.96 o 
   5  -8   2       43.45       28.87     19.27 o 
   6  -8   2       27.26       36.18     23.10 o 
  -6  -7   2       65.19       63.94     29.74 o 
   0  -7   2      157.38      140.48     11.26 o 
   2  -7   2      187.14      187.24     18.76 o 
   3  -7   2     1419.57     1407.83     44.31 o 
   4  -7   2     1048.35      994.55     42.38 o 
   5  -7   2       14.82       12.76     16.43 o 
   6  -7   2      354.83      370.14     38.07 o 
  -6  -6   2       26.79       47.91     25.87 o 
   0  -6   2     2567.25     2505.94     34.87 o 
   1  -6   2       72.16       51.15      8.33 o 
   2  -6   2      162.99      160.23     17.02 o 
   3  -6   2      740.33      716.83     32.54 o 
   4  -6   2      559.26      494.00     32.43 o 
   5  -6   2       35.48       45.93     17.61 o 
   6  -6   2       10.52        7.35     22.83 o 
  -7  -5   2      247.34      225.63     34.40 o 
  -6  -5   2       60.18       89.22     26.30 o 
   0  -5   2     1354.19     1402.69     25.24 o 
   1  -5   2     4677.22     4734.62     59.32 o 
   2  -5   2      313.98      316.04     20.30 o 
   3  -5   2     1667.58     1515.41     43.64 o 
   4  -5   2      951.01     1093.41     46.01 o 
   5  -5   2       94.47      101.22     20.58 o 
   6  -5   2      519.09      506.76     41.03 o 
  -7  -4   2       23.93       48.93     22.47 o 
  -6  -4   2       86.87      101.15     26.26 o 
  -2  -4   2     1900.97     2012.92     24.68 o 
   0  -4   2     1902.82     1899.38     29.38 o 
   1  -4   2      645.15      678.95     21.05 o 
   2  -4   2     1132.14     1335.99     37.80 o 
   3  -4   2      841.62      837.01     34.24 o 
   4  -4   2     1275.42     1198.94     43.80 o 
   5  -4   2       27.90       22.51     16.23 o 
   6  -4   2       91.77      104.11     24.76 o 
  -7  -3   2      107.27      114.10     28.24 o 
  -6  -3   2      211.26      207.82     29.11 o 
  -3  -3   2     1835.71     1819.84     49.66 o 
  -2  -3   2     1902.61     2096.99     94.29 o 
  -1  -3   2     2430.16     2495.71     28.87 o 
   0  -3   2     7789.41     7482.38     70.34 o 
   1  -3   2     6051.49     5415.15     58.41 o 
   2  -3   2     4864.32     4584.50     62.44 o 
   3  -3   2      778.08      707.07     29.15 o 
   4  -3   2      662.01      631.99     31.91 o 
   5  -3   2      669.62      758.77     44.00 o 
   6  -3   2      217.80      249.80     29.19 o 
   7  -3   2       65.89      101.74     30.02 o 
  -7  -2   2       37.39       72.28     25.24 o 
  -6  -2   2      614.19      649.96     41.79 o 
  -5  -2   2      333.78      414.18     32.11 o 
  -3  -2   2      566.50      516.47     19.71 o 
  -2  -2   2      682.57      762.65     80.71 o 
  -1  -2   2    11781.61    11706.35    160.66 o 
   1  -2   2      157.98      152.84     11.57 o 
   2  -2   2     1008.63     1018.69     28.95 o 
   3  -2   2     1121.16     1005.61     33.06 o 
   4  -2   2      163.73      198.70     24.09 o 
   5  -2   2      352.28      351.19     30.49 o 
   6  -2   2       44.65       62.13     20.97 o 
   7  -2   2      189.35      239.50     42.02 o 
  -7  -1   2      123.50      140.60     24.84 o 
  -6  -1   2      360.67      367.54     30.96 o 
  -5  -1   2      171.52      215.64     25.16 o 
  -4  -1   2      209.93      216.19     18.29 o 
  -3  -1   2     5164.00     6196.32     74.64 o 
  -2  -1   2      399.41      476.11     17.02 o 
  -1  -1   2     4551.65     4543.19     59.36 o 
   0  -1   2     4066.27     3841.45     38.85 o 
   1  -1   2      463.41      403.56     16.39 o 
   2  -1   2     6797.91     6330.01     74.17 o 
   3  -1   2     1008.24     1014.26     34.16 o 
   4  -1   2      301.34      277.29     22.43 o 
   5  -1   2     1730.65     1735.91     56.48 o 
   6  -1   2       90.44       91.94     23.78 o 
   7  -1   2      150.69      190.09     33.77 o 
  -7   0   2      104.02      124.13     23.89 o 
  -6   0   2      456.46      439.50     32.94 o 
  -5   0   2       50.86       64.49     16.79 o 
  -4   0   2     3342.30     4025.45     70.26 o 
  -3   0   2      493.59      564.97     22.43 o 
  -2   0   2        0.33        1.07      5.33 o 
  -1   0   2     6058.55     6062.80     49.25 o 
   0   0   2       27.80       40.53      6.40 o 
   1   0   2      538.97      602.33     22.04 o 
   2   0   2      476.33      411.73     19.08 o 
   3   0   2     1543.48     1510.67     41.11 o 
   4   0   2     1114.24     1091.16     40.32 o 
   5   0   2       37.26       65.21     19.59 o 
   6   0   2       84.50       95.66     24.64 o 
   7   0   2       25.92       15.92     21.33 o 
  -7   1   2      139.89      174.05     26.82 o 
  -6   1   2      361.83      430.41     35.55 o 
  -5   1   2      173.75      189.38     21.17 o 
  -4   1   2      205.28      247.47     19.98 o 
  -3   1   2     5074.19     6166.46     80.17 o 
  -2   1   2      355.55      398.38     16.86 o 
  -1   1   2     4675.29     4986.92     44.50 o 
   0   1   2     3513.85     3711.48     39.60 o 
   1   1   2      472.12      455.28     13.19 o 
   2   1   2     6878.41     6998.37     85.94 o 
   3   1   2     1027.34      994.12     33.49 o 
   4   1   2      321.39      348.90     26.15 o 
   5   1   2     1638.97     1686.78     57.82 o 
   6   1   2      103.19      139.18     26.58 o 
   7   1   2      119.92      144.91     30.49 o 
  -6   2   2      609.01      589.42     35.66 o 
  -5   2   2      354.60      378.82     18.45 o 
  -4   2   2     1038.59     1093.09     71.66 o 
  -3   2   2      578.78      549.77     22.87 o 
  -2   2   2      710.74      770.61     15.90 o 
  -1   2   2    12292.67    12301.56    349.09 o 
   0   2   2     5986.49     4773.31    383.26 o 
   1   2   2      127.41      142.27      7.64 o 
   2   2   2      780.62      754.07     29.78 o 
   3   2   2     1107.35     1070.27     37.56 o 
   4   2   2      149.35      141.43     19.43 o 
   5   2   2      326.27      368.52     32.46 o 
   6   2   2       39.85       69.00     23.93 o 
   7   2   2      185.06      178.40     36.81 o 
  -7   3   2       93.69      119.16     44.12 o 
  -5   3   2       45.51       51.10     10.21 o 
  -4   3   2      534.64      522.22     21.12 o 
  -3   3   2     1849.42     1816.60     36.50 o 
  -2   3   2     2128.36     2058.71     43.76 o 
  -1   3   2     2025.71     2130.53     61.21 o 
   0   3   2     7558.54     7197.15     66.43 o 
   1   3   2     6053.60     5394.92    163.39 o 
   2   3   2     4821.36     4673.98     59.20 o 
   3   3   2      653.51      639.22     33.22 o 
   4   3   2      567.14      598.70     37.56 o 
   5   3   2      817.80      946.13     51.62 o 
   6   3   2      197.31      293.56     38.23 o 
  -7   4   2       30.39       34.16     36.18 o 
  -6   4   2       99.39      155.06     41.07 o 
  -5   4   2      794.93      859.72     32.40 o 
  -4   4   2      702.96      717.15     23.44 o 
  -3   4   2      611.96      617.12     15.99 o 
  -2   4   2     1843.67     1943.09     86.54 o 
  -1   4   2      763.64      780.30     16.03 o 
   0   4   2     2065.36     2060.04     28.75 o 
   1   4   2      609.11      571.58     26.41 o 
   2   4   2     1198.81     1153.21     26.03 o 
   3   4   2      909.88      828.51     25.09 o 
   4   4   2     1215.16     1166.51     39.51 o 
   5   4   2       46.02       58.05     18.86 o 
   6   4   2       84.79      111.89     50.79 o 
  -7   5   2      222.96      292.18     57.31 o 
  -6   5   2       50.39       70.06     37.76 o 
  -5   5   2       90.52       98.79     15.93 o 
  -4   5   2     1260.61     1221.57     29.24 o 
  -3   5   2      481.59      465.43     17.19 o 
  -2   5   2     4362.02     4774.79    148.79 o 
  -1   5   2     1022.20     1063.63     20.00 o 
   0   5   2     1431.92     1535.92     19.54 o 
   1   5   2     4684.63     4439.71     38.92 o 
   2   5   2      394.73      361.55     26.25 o 
   3   5   2     1769.75     1637.88     34.51 o 
   4   5   2     1043.83     1006.56     38.67 o 
   5   5   2       57.29       74.61     34.72 o 
   6   5   2      516.08      563.47     72.55 o 
  -7   6   2       72.27       95.10     45.06 o 
  -6   6   2       20.90       36.61     31.36 o 
  -5   6   2     1396.79     1414.57     41.51 o 
  -4   6   2       40.83       50.91      9.78 o 
  -3   6   2      656.12      597.86     19.49 o 
  -2   6   2     1545.91     1525.76     59.94 o 
  -1   6   2      154.60      154.59     10.09 o 
   0   6   2     2664.11     2765.06     27.57 o 
   1   6   2       70.68       97.52      7.79 o 
   2   6   2      143.41      135.28     10.09 o 
   3   6   2      690.44      574.64     23.30 o 
   4   6   2      588.96      557.58     40.32 o 
   5   6   2       29.20       30.69     32.66 o 
   6   6   2       11.89       -8.61     37.16 o 
  -6   7   2       78.42       92.30     38.11 o 
  -5   7   2      165.32      151.60     17.28 o 
  -4   7   2      574.94      532.25     21.24 o 
  -3   7   2       40.05       38.92      8.55 o 
  -2   7   2     2068.79     2123.12     46.69 o 
  -1   7   2      801.25      777.71     19.96 o 
   0   7   2      124.63      129.04      8.43 o 
   1   7   2     4836.92     4968.40    113.82 o 
   2   7   2      204.44      200.22     14.58 o 
   3   7   2     1343.56     1237.94     64.67 o 
   4   7   2     1004.96      924.32     41.29 o 
   5   7   2       11.90       33.02     30.53 o 
   6   7   2      365.18      425.91     65.52 o 
  -6   8   2       67.36       97.04     39.61 o 
  -5   8   2      647.87      579.46     25.47 o 
  -4   8   2      215.32      221.87     15.91 o 
  -3   8   2      375.08      367.03     29.66 o 
  -2   8   2     1274.89     1149.06     26.39 o 
  -1   8   2      657.13      668.24     19.68 o 
   0   8   2     1118.28     1176.66     23.75 o 
   1   8   2      228.70      256.68     12.59 o 
   2   8   2      305.23      299.97     24.61 o 
   3   8   2      398.27      342.22     26.07 o 
   4   8   2      305.54      291.73     27.71 o 
   5   8   2       48.52       58.49     34.00 o 
   6   8   2       25.01       29.03     41.31 o 
  -6   9   2       10.03       59.01     36.34 o 
  -5   9   2       21.38       21.22     10.38 o 
  -4   9   2      426.07      381.27     20.40 o 
  -3   9   2      820.90      769.49     64.28 o 
  -2   9   2     1029.41      941.92     30.86 o 
  -1   9   2      717.02      686.72     20.75 o 
   0   9   2      979.56      974.87     19.84 o 
   1   9   2     1911.03     2099.69     53.13 o 
   2   9   2      916.77     1009.82     78.36 o 
   3   9   2      350.66      341.20     35.58 o 
   4   9   2      171.83      166.42     24.04 o 
   5   9   2      143.00      145.06     25.81 o 
  -5  10   2      196.52      166.16     16.88 o 
  -4  10   2      228.34      220.21     23.75 o 
  -3  10   2       25.40       45.76     11.35 o 
  -2  10   2      218.24      211.25     19.95 o 
  -1  10   2      653.54      645.50     21.46 o 
   0  10   2      444.85      485.99     20.23 o 
   1  10   2       33.33       37.99     15.62 o 
   2  10   2      219.71      230.23     49.33 o 
   3  10   2      608.13      596.44     37.39 o 
   4  10   2      212.12      189.10     26.19 o 
   5  10   2       51.72       77.89     23.18 o 
  -5  11   2       32.06       39.23     22.59 o 
  -4  11   2       95.70      103.12     25.05 o 
  -3  11   2      623.11      605.19     32.23 o 
  -2  11   2      327.05      313.48     18.48 o 
  -1  11   2      500.70      524.98     33.44 o 
   0  11   2      775.55      783.33     37.39 o 
   1  11   2      316.99      361.16     29.80 o 
   2  11   2      737.27      802.15     72.10 o 
   3  11   2      248.56      302.39     42.24 o 
   4  11   2      130.05      128.05     26.23 o 
   5  11   2      274.11      267.34     50.24 o 
  -4  12   2      406.23      418.56     24.88 o 
  -3  12   2      123.16      102.87     13.93 o 
  -2  12   2       24.46       42.64     19.95 o 
  -1  12   2      837.78      821.77     41.19 o 
   0  12   2       88.10      100.31     21.07 o 
   1  12   2      271.55      297.73     29.54 o 
   2  12   2       32.42       37.22     19.60 o 
   3  12   2      162.18      175.44     27.95 o 
   4  12   2       57.25       70.84     24.52 o 
  -4  13   2       11.72       10.04     20.77 o 
  -3  13   2      450.67      479.20     41.44 o 
  -2  13   2        8.34       17.36     18.98 o 
  -1  13   2      281.07      304.15     32.42 o 
   0  13   2      671.72      704.10     47.45 o 
   1  13   2       18.24       22.48     19.44 o 
   2  13   2      792.59      908.93     48.71 o 
   3  13   2       53.41       47.25     22.45 o 
  -3  14   2       97.01       93.34     28.71 o 
  -2  14   2       25.04       43.39     24.02 o 
  -1  14   2      315.53      371.22     35.59 o 
   0  14   2       91.40      120.75     26.76 o 
   1  14   2        2.31       20.59     20.24 o 
   2  14   2       74.78       95.82     26.46 o 
   3  14   2      107.07      114.11     27.12 o 
  -2  15   2      131.15      181.90     32.26 o 
  -1  15   2       64.00       80.93     27.13 o 
   0  15   2      155.33      210.92     39.32 o 
   1  15   2      113.54      141.05     28.35 o 
   4 -11   3      138.33      119.04     22.51 o 
   3 -10   3      686.68      597.40     33.97 o 
   4 -10   3      176.24      124.72     23.03 o 
   5 -10   3       47.04       37.09     18.80 o 
   2  -9   3      475.98      459.56     27.76 o 
   3  -9   3      310.17      282.78     26.54 o 
   4  -9   3      200.73      155.57     23.74 o 
   5  -9   3      224.80      190.21     27.49 o 
   1  -8   3      784.39      825.36     31.60 o 
   2  -8   3     1822.90     1713.59     47.91 o 
   3  -8   3      127.57      141.07     21.84 o 
   4  -8   3      670.35      606.16     37.01 o 
   5  -8   3       51.92       36.69     19.15 o 
   0  -7   3     1510.71     1621.89     37.72 o 
   2  -7   3      967.41      882.19     33.73 o 
   3  -7   3       75.83       70.93     16.63 o 
   4  -7   3       83.68       89.93     19.91 o 
   5  -7   3      680.87      559.36     36.69 o 
   6  -7   3       12.94        8.06     19.71 o 
   0  -6   3      221.55      209.68     16.71 o 
   1  -6   3     1111.52     1126.27     32.39 o 
   2  -6   3     2440.77     2100.09     46.92 o 
   3  -6   3       91.74       58.89     14.53 o 
   4  -6   3      823.82      763.98     39.18 o 
   5  -6   3       14.54       21.56     15.76 o 
   6  -6   3       16.50        7.54     19.39 o 
  -7  -5   3      226.13      250.99     37.95 o 
  -2  -5   3      698.46      830.85     17.14 o 
  -1  -5   3      168.26      193.48     13.74 o 
   0  -5   3     1733.48     1760.59     39.26 o 
   1  -5   3     1228.97     1196.69     31.52 o 
   2  -5   3     1856.82     1780.38     43.68 o 
   3  -5   3      251.69      231.79     20.46 o 
   4  -5   3      116.44       93.29     17.89 o 
   5  -5   3      502.99      480.10     35.15 o 
   6  -5   3       51.21       44.43     23.26 o 
  -7  -4   3       43.57       44.00     24.57 o 
  -3  -4   3     1034.71     1095.07     26.26 o 
  -2  -4   3     4954.98     5211.38    176.72 o 
  -1  -4   3     3922.12     4008.43     52.17 o 
   0  -4   3     2580.13     2599.62     48.85 o 
   1  -4   3     2242.73     2270.19     44.19 o 
   2  -4   3     3738.79     3721.82     63.03 o 
   3  -4   3      448.40      387.76     24.17 o 
   4  -4   3     1133.83     1003.84     40.36 o 
   5  -4   3      154.75      168.88     24.76 o 
   6  -4   3       72.77      105.29     30.25 o 
  -7  -3   3      107.48      120.54     26.97 o 
  -6  -3   3       97.82      105.10     24.64 o 
  -3  -3   3     1183.07     1230.56     87.72 o 
  -2  -3   3      741.15      897.48     90.98 o 
  -1  -3   3      593.59      617.64     16.42 o 
   1  -3   3     1289.49     1355.61     36.45 o 
   2  -3   3      384.30      343.49     20.70 o 
   3  -3   3      170.85      124.09     16.00 o 
   4  -3   3      993.61      877.22     39.18 o 
   5  -3   3      741.53      757.55     43.40 o 
   6  -3   3      315.58      355.33     36.14 o 
  -7  -2   3       51.68       80.61     23.06 o 
  -6  -2   3      150.67      137.40     25.28 o 
  -4  -2   3      407.22      458.58     19.31 o 
  -3  -2   3     1654.90     1617.30     53.65 o 
  -2  -2   3     3619.01     3623.08     62.44 o 
  -1  -2   3     3957.19     3841.29     69.79 o 
   0  -2   3     6381.86     5911.76     82.58 o 
   1  -2   3      871.63      823.38     28.75 o 
   2  -2   3      262.79      237.17     19.00 o 
   3  -2   3     3795.09     3509.85     65.84 o 
   4  -2   3      400.38      451.07     34.56 o 
   5  -2   3      156.42      179.82     24.25 o 
   6  -2   3      217.45      258.02     33.02 o 
  -7  -1   3       79.91       78.59     21.21 o 
  -6  -1   3      234.39      269.04     30.45 o 
  -5  -1   3      236.78      275.87     23.06 o 
  -4  -1   3      218.25      233.61     20.10 o 
  -3  -1   3     2189.98     2481.41     59.46 o 
  -2  -1   3      909.06      972.56     21.82 o 
  -1  -1   3     1241.09     1282.82     24.17 o 
   0  -1   3      678.03      673.50     31.71 o 
   1  -1   3     6648.49     6323.92     82.62 o 
   2  -1   3      627.92      623.38     27.61 o 
   3  -1   3      605.71      530.02     27.61 o 
   4  -1   3      711.76      663.91     35.11 o 
   5  -1   3       99.45      103.20     21.52 o 
   6  -1   3      369.78      488.63     43.40 o 
  -7   0   3      164.39      147.99     24.53 o 
  -6   0   3       12.57       15.24     16.86 o 
  -5   0   3     1476.84     2011.42     61.22 o 
  -4   0   3        4.43       20.46     10.58 o 
  -3   0   3      579.20      718.88     28.40 o 
  -2   0   3     5215.58     5566.70     48.99 o 
  -1   0   3       94.11       98.97      8.66 o 
   0   0   3     7165.24     6686.42     71.49 o 
   1   0   3     5860.14     5620.72     84.60 o 
   2   0   3       97.23       77.01     12.20 o 
   3   0   3     4006.14     3731.97     71.25 o 
   4   0   3      469.77      498.70     33.22 o 
   5   0   3      118.99      162.88     26.58 o 
   6   0   3      173.02      159.16     30.09 o 
  -6   1   3      246.10      269.51     27.73 o 
  -5   1   3      245.60      268.13     23.38 o 
  -4   1   3      209.55      227.33     19.63 o 
  -3   1   3     2280.10     2594.44     51.11 o 
  -2   1   3      959.52     1065.53     21.36 o 
  -1   1   3     1284.65     1338.33     38.72 o 
   0   1   3      643.23      653.58     24.56 o 
   1   1   3     6426.36     6116.94    134.04 o 
   2   1   3      649.26      651.31     31.48 o 
   3   1   3      535.18      533.77     31.71 o 
   4   1   3      668.21      685.67     37.64 o 
   5   1   3       95.71      101.74     23.34 o 
   6   1   3      440.94      592.81     50.59 o 
  -5   2   3     1554.11     1747.90     37.07 o 
  -4   2   3      446.18      473.19     26.11 o 
  -3   2   3     1508.53     1610.06     31.39 o 
  -2   2   3     3361.26     3612.14     34.32 o 
  -1   2   3     4251.55     4366.27     28.97 o 
   0   2   3     6904.47     6305.03    264.23 o 
   1   2   3      886.62      808.64     29.52 o 
   2   2   3      299.00      288.03     25.87 o 
   3   2   3     3980.24     3578.53     74.96 o 
   4   2   3      548.01      508.18     32.66 o 
   5   2   3      155.32      220.42     29.98 o 
   6   2   3      205.83      229.23     34.16 o 
  -7   3   3      103.04      168.21     44.08 o 
  -6   3   3      106.87      112.20     17.43 o 
  -5   3   3       24.30       23.60      8.34 o 
  -4   3   3      355.33      403.72     20.76 o 
  -3   3   3     1174.06     1234.44     28.65 o 
  -2   3   3      713.00      744.73     23.38 o 
  -1   3   3      653.98      695.10     16.02 o 
   0   3   3     1710.88     1661.80     81.64 o 
   1   3   3     1761.33     1649.60     32.83 o 
   2   3   3      500.84      469.50     18.30 o 
   3   3   3      210.06      203.00     24.45 o 
   4   3   3      955.10      933.38     46.68 o 
   5   3   3      722.59      786.34     50.36 o 
   6   3   3      271.85      317.93     40.92 o 
  -7   4   3       35.64       58.89     32.31 o 
  -6   4   3      502.17      523.64     29.44 o 
  -5   4   3      212.35      206.59     18.39 o 
  -4   4   3     1259.16     1279.54     34.04 o 
  -3   4   3     1082.86     1082.45     28.91 o 
  -2   4   3     4909.27     5043.79     46.19 o 
  -1   4   3     3555.26     3715.85     34.87 o 
   0   4   3     2473.24     2472.89     25.90 o 
   1   4   3     2154.23     2123.27     36.37 o 
   2   4   3     3691.90     3183.28    210.47 o 
   3   4   3      439.85      387.90     22.75 o 
   4   4   3      978.22     1027.89     41.78 o 
   5   4   3      148.25      170.22     25.71 o 
   6   4   3       74.39      117.81     50.83 o 
  -7   5   3      214.04      242.26     48.46 o 
  -6   5   3        5.04        6.06     11.88 o 
  -5   5   3       81.87       94.11     18.82 o 
  -4   5   3     1283.94     1293.93     30.49 o 
  -3   5   3      831.10      778.45     36.47 o 
  -2   5   3      762.64      805.12     21.43 o 
  -1   5   3      152.05      201.52     20.29 o 
   0   5   3     1822.55     1787.41     37.96 o 
   1   5   3     1022.65     1062.32     20.84 o 
   2   5   3     1745.77     1589.46     44.15 o 
   3   5   3      236.52      232.77     16.92 o 
   4   5   3      114.90      108.91     18.44 o 
   5   5   3      533.89      559.96     37.27 o 
   6   5   3       60.45       54.90     39.18 o 
  -6   6   3      419.15      447.68     28.43 o 
  -5   6   3       72.77       79.38     14.06 o 
  -4   6   3     1011.02      954.91     31.57 o 
  -3   6   3      745.13      718.96     22.26 o 
  -2   6   3        2.97        9.12      6.09 o 
  -1   6   3     6061.55     6168.44     45.71 o 
   0   6   3      170.82      195.03     13.26 o 
   1   6   3     1097.83     1107.03     39.25 o 
   2   6   3     2367.09     2141.98     54.23 o 
   3   6   3       94.66       90.65     13.07 o 
   4   6   3      884.46      748.36     37.81 o 
   5   6   3       17.33       11.45     27.57 o 
   6   6   3       16.86       23.06     37.36 o 
  -6   7   3       22.98       18.95     12.28 o 
  -5   7   3       11.39       20.73     11.24 o 
  -4   7   3      710.82      630.73     22.83 o 
  -3   7   3      437.24      414.47     18.51 o 
  -2   7   3      248.90      274.34     17.73 o 
  -1   7   3       46.00       56.13      7.19 o 
   0   7   3     1447.70     1533.61     34.11 o 
   1   7   3      630.86      654.98     21.46 o 
   2   7   3      939.32      850.32     25.33 o 
   3   7   3       86.35       83.48     13.13 o 
   4   7   3       76.18       84.17     18.50 o 
   5   7   3      681.73      674.77     63.27 o 
   6   7   3       14.84       17.06     37.52 o 
  -6   8   3      285.33      247.56     22.84 o 
  -5   8   3       92.25       99.87     13.98 o 
  -4   8   3      488.26      469.29     21.26 o 
  -3   8   3      801.28      831.86     26.70 o 
  -2   8   3      439.36      411.93     17.63 o 
  -1   8   3     2906.78     2937.19     34.14 o 
   0   8   3      426.97      443.92     15.20 o 
   1   8   3      923.61      882.91     41.23 o 
   2   8   3     1927.26     1940.71     39.02 o 
   3   8   3      167.34      153.72     20.46 o 
   4   8   3      645.17      544.48     34.46 o 
   5   8   3       53.75       59.40     33.93 o 
  -6   9   3       14.77       31.94     15.90 o 
  -5   9   3        0.19        4.33      9.04 o 
  -4   9   3      232.23      204.32     35.09 o 
  -3   9   3      464.99      461.83     22.05 o 
  -2   9   3      250.57      258.99     21.84 o 
  -1   9   3       30.81       37.75      7.75 o 
   0   9   3      466.26      489.96     17.87 o 
   1   9   3      227.16      252.69     22.38 o 
   2   9   3      458.24      506.35     49.94 o 
   3   9   3      319.75      286.35     26.32 o 
   4   9   3      205.90      194.47     24.56 o 
   5   9   3      216.64      247.63     48.62 o 
  -5  10   3      363.35      343.71     28.60 o 
  -4  10   3      305.01      302.63     21.44 o 
  -3  10   3      483.32      485.60     40.37 o 
  -2  10   3      897.36      851.67     26.95 o 
  -1  10   3     1248.31     1091.44     37.16 o 
   0  10   3     1065.92     1012.36     53.96 o 
   1  10   3      566.43      589.78     33.07 o 
   2  10   3      182.31      217.91     30.19 o 
   3  10   3      649.54      653.96     37.98 o 
   4  10   3      184.12      188.08     25.60 o 
   5  10   3       49.00       56.11     21.03 o 
  -5  11   3       97.79       84.67     18.71 o 
  -4  11   3       55.33       59.73     12.88 o 
  -3  11   3      327.06      333.97     20.92 o 
  -2  11   3       35.67       44.58     10.49 o 
  -1  11   3       72.51       74.35     13.22 o 
   0  11   3      139.56      166.79     21.82 o 
   1  11   3     1265.31     1291.68     47.20 o 
   2  11   3      225.15      261.57     28.59 o 
   3  11   3       22.11       28.65     18.74 o 
   4  11   3      159.46      167.58     26.78 o 
  -4  12   3        1.13        7.96     10.01 o 
  -3  12   3      101.98       94.29     17.51 o 
  -2  12   3      806.14      844.80     43.83 o 
  -1  12   3       25.80       25.20     11.34 o 
   0  12   3      753.59      763.01     39.69 o 
   1  12   3      288.44      313.11     29.32 o 
   2  12   3      121.70      150.94     26.11 o 
   3  12   3      430.27      470.78     40.26 o 
   4  12   3       11.61       11.22     18.66 o 
  -4  13   3       46.81       43.91     16.52 o 
  -3  13   3      156.93      190.08     32.32 o 
  -2  13   3       91.37      116.60     25.49 o 
  -1  13   3        4.39        0.69     18.22 o 
   0  13   3       83.28      112.65     23.47 o 
   1  13   3      270.81      286.36     29.70 o 
   2  13   3       54.75       68.55     23.79 o 
   3  13   3       51.59       78.50     23.62 o 
  -3  14   3       21.56       25.99     23.60 o 
  -2  14   3      361.76      402.83     36.79 o 
  -1  14   3       27.98       36.59     21.59 o 
   0  14   3      435.99      460.93     37.35 o 
   1  14   3      139.70      146.17     25.95 o 
   2  14   3       44.88       51.06     23.71 o 
  -2  15   3       45.62       62.51     25.98 o 
  -1  15   3       11.32       16.42     21.06 o 
   0  15   3       29.21       36.45     22.28 o 
   1  15   3      186.96      208.30     30.99 o 
   4 -10   4      191.54      180.81     28.52 o 
   2  -9   4      180.00      158.49     21.05 o 
   3  -9   4      136.29      139.97     22.16 o 
   4  -9   4      140.39      142.77     28.24 o 
   5  -9   4      131.06      105.81     25.63 o 
   1  -8   4      502.57      430.65     28.67 o 
   2  -8   4      413.06      412.01     28.75 o 
   3  -8   4     1069.22     1025.08     44.47 o 
   4  -8   4      140.96      147.16     27.84 o 
   5  -8   4      109.95      110.62     25.91 o 
   0  -7   4     3618.08     3530.47     66.75 o 
   1  -7   4       86.23       62.40     14.42 o 
   2  -7   4      692.10      640.33     33.33 o 
   3  -7   4      144.19      145.74     20.89 o 
   4  -7   4       91.44       80.53     21.64 o 
   5  -7   4      214.32      167.14     27.76 o 
   0  -6   4     1417.39     1446.69     44.83 o 
   1  -6   4     1807.12     1767.54     46.92 o 
   2  -6   4       94.13      132.90     19.59 o 
   3  -6   4     2017.75     1993.65     57.50 o 
   4  -6   4       42.67       30.92     17.14 o 
   5  -6   4       39.92       46.76     21.68 o 
   6  -6   4      314.43      257.54     33.77 o 
  -7  -5   4       31.11       56.64     28.83 o 
  -1  -5   4      833.15      800.24     33.33 o 
   0  -5   4     3558.79     3493.22     68.88 o 
   1  -5   4      653.70      700.48     32.39 o 
   2  -5   4     1211.20     1159.29     39.53 o 
   3  -5   4      279.24      247.75     24.25 o 
   4  -5   4      268.69      258.26     28.48 o 
   5  -5   4      247.46      206.00     28.36 o 
   6  -5   4       83.89       86.93     28.20 o 
  -7  -4   4       36.92       50.71     24.76 o 
  -3  -4   4      130.94      128.28     13.82 o 
  -2  -4   4     2388.51     2346.75     34.28 o 
  -1  -4   4     2700.68     2656.17     58.06 o 
   1  -4   4      827.28      689.93     30.29 o 
   2  -4   4     1164.86     1139.34     40.25 o 
   3  -4   4     1579.73     1501.35     50.55 o 
   4  -4   4      364.37      336.49     28.48 o 
   5  -4   4      208.47      177.80     28.79 o 
   6  -4   4      246.53      254.74     35.90 o 
  -7  -3   4      168.54      144.35     29.11 o 
  -3  -3   4     1530.14     1495.24     27.95 o 
  -2  -3   4      994.95     1089.78     61.77 o 
  -1  -3   4     1157.89      845.45    161.71 o 
   0  -3   4     2054.01     2020.70     56.04 o 
   1  -3   4     1918.41     1836.11     48.54 o 
   2  -3   4      433.64      450.71     29.54 o 
   3  -3   4       49.48       37.99     14.14 o 
   4  -3   4      307.68      304.78     29.94 o 
   5  -3   4      262.71      294.16     33.06 o 
   6  -3   4       64.01       67.65     24.33 o 
  -7  -2   4       24.27       25.99     19.15 o 
  -5  -2   4      253.33      258.06     22.20 o 
  -4  -2   4      394.74      402.98     43.82 o 
  -3  -2   4      930.73      900.28     46.25 o 
  -2  -2   4     1437.69     1259.56    174.88 o 
  -1  -2   4     1828.87     1747.01    103.10 o 
   0  -2   4      888.32      832.47     39.73 o 
   1  -2   4     2104.91     2225.17     57.58 o 
   2  -2   4     3230.40     2898.12     61.97 o 
   3  -2   4     1169.02     1056.56     42.06 o 
   4  -2   4      971.56      935.35     44.16 o 
   5  -2   4      312.01      330.73     33.89 o 
   6  -2   4       94.16      125.04     28.63 o 
  -7  -1   4      261.23      256.00     30.65 o 
  -5  -1   4      123.76      136.93     18.48 o 
  -4  -1   4     2555.01     2670.16    218.58 o 
  -3  -1   4      558.39      584.07     21.56 o 
  -2  -1   4     2910.17     2950.77    103.46 o 
  -1  -1   4     3762.97     3347.85    144.73 o 
   0  -1   4        6.25        9.11      8.04 o 
   1  -1   4     5558.33     5037.07     85.19 o 
   2  -1   4       15.42       24.92     13.31 o 
   3  -1   4      337.45      322.51     28.40 o 
   4  -1   4      862.35      870.07     45.85 o 
   5  -1   4      326.06      320.85     35.31 o 
   6  -1   4       58.07       62.36     29.98 o 
  -7   0   4      151.11      125.95     22.87 o 
  -6   0   4      200.60      208.77     24.88 o 
  -5   0   4      339.66      366.63     27.17 o 
  -4   0   4      229.32      250.24     15.44 o 
  -3   0   4      801.70      923.67     53.77 o 
  -2   0   4        6.10       13.09      6.67 o 
  -1   0   4     9469.28     9420.66     95.50 o 
   0   0   4      363.82      389.48     19.96 o 
   1   0   4       56.10       61.73     17.50 o 
   2   0   4     3682.65     3366.49     73.38 o 
   3   0   4       76.16       96.09     19.75 o 
   4   0   4     1082.19     1028.68     47.39 o 
   5   0   4      321.36      339.14     38.19 o 
   6   0   4        7.88       19.00     21.84 o 
  -6   1   4       66.67       82.21     14.27 o 
  -5   1   4      103.74      112.52     18.92 o 
  -4   1   4     2340.17     2552.97     60.74 o 
  -3   1   4      579.34      568.35     38.03 o 
  -2   1   4     2773.42     2978.39     32.33 o 
  -1   1   4     3667.82     3475.81     47.06 o 
   0   1   4       36.47       44.99      5.96 o 
   1   1   4     5267.10     4740.87    103.85 o 
   2   1   4       16.18       48.66     17.34 o 
   3   1   4      312.56      313.63     29.46 o 
   4   1   4      922.53      970.46     50.63 o 
   5   1   4      367.24      412.17     40.96 o 
   6   1   4       70.85       79.94     29.78 o 
  -6   2   4      227.82      218.17     25.47 o 
  -5   2   4      240.39      223.07     22.43 o 
  -4   2   4      409.13      400.47     19.95 o 
  -3   2   4     1026.95     1027.60     29.00 o 
  -2   2   4     1309.13     1456.05     32.65 o 
  -1   2   4     1842.85     1765.83     34.97 o 
   0   2   4      934.09      849.59     20.84 o 
   1   2   4     2076.62     2214.11     69.22 o 
   2   2   4     3169.74     2886.55     77.53 o 
   3   2   4     1061.50     1091.95     53.08 o 
   4   2   4      984.01      943.37     50.00 o 
   5   2   4      280.49      321.09     39.26 o 
   6   2   4       94.44      120.89     32.50 o 
  -7   3   4      152.78      161.06     35.31 o 
  -6   3   4      190.54      189.70     19.42 o 
  -5   3   4      630.03      603.49     26.08 o 
  -4   3   4     1431.52     1362.16     33.17 o 
  -3   3   4     1447.99     1413.34     30.24 o 
  -2   3   4     1264.10     1312.59     42.16 o 
  -1   3   4      909.49      901.94     15.58 o 
   0   3   4     1856.92     1821.82     33.34 o 
   1   3   4     2045.93     1922.59     87.94 o 
   2   3   4      454.42      404.32     18.00 o 
   3   3   4       52.35       49.53     19.15 o 
   4   3   4      333.22      389.26     42.58 o 
   5   3   4      252.02      293.41     39.34 o 
   6   3   4       47.14       55.69     28.79 o 
  -7   4   4       42.47       41.39     30.57 o 
  -6   4   4      254.64      247.12     21.66 o 
  -5   4   4      454.73      414.88     22.82 o 
  -4   4   4       38.55       38.11     10.33 o 
  -3   4   4      120.40       97.17     18.58 o 
  -2   4   4     2455.69     2454.66     29.92 o 
  -1   4   4     2729.48     2863.60     47.05 o 
   0   4   4     1438.24     1379.15     38.21 o 
   1   4   4      788.65      698.43     53.09 o 
   2   4   4     1090.89     1003.16     23.57 o 
   3   4   4     1682.16     1580.51     87.64 o 
   4   4   4      365.43      407.22     30.52 o 
   5   4   4      209.94      259.20     31.11 o 
   6   4   4      266.37      335.61     44.93 o 
  -7   5   4       39.10       40.64     29.58 o 
  -6   5   4      156.40      157.88     18.21 o 
  -5   5   4      378.33      360.43     23.56 o 
  -4   5   4      360.98      375.92     21.28 o 
  -3   5   4     2225.33     2138.72     90.26 o 
  -2   5   4     1098.92     1093.62     22.25 o 
  -1   5   4      983.49     1016.91     31.09 o 
   0   5   4     3641.62     3617.87     40.89 o 
   1   5   4      728.41      716.77     18.81 o 
   2   5   4     1144.20     1075.25     24.70 o 
   3   5   4      289.40      261.73     18.74 o 
   4   5   4      244.42      243.39     26.06 o 
   5   5   4      258.24      263.03     28.93 o 
   6   5   4       86.56      106.04     43.33 o 
  -6   6   4      219.47      191.82     20.08 o 
  -5   6   4      281.63      252.32     19.83 o 
  -4   6   4       22.70       28.44      9.15 o 
  -3   6   4       15.99       19.04      7.81 o 
  -2   6   4     1718.21     1650.95     45.97 o 
  -1   6   4      131.95      130.18      9.49 o 
   0   6   4     1398.51     1434.14     27.07 o 
   1   6   4     1890.59     1937.49     42.09 o 
   2   6   4       99.11      101.06     10.49 o 
   3   6   4     2024.26     1817.98     40.52 o 
   4   6   4       39.62       47.67     19.04 o 
   5   6   4       53.48       66.71     36.41 o 
   6   6   4      292.51      369.28     61.81 o 
  -6   7   4      115.21      120.67     21.56 o 
  -5   7   4      426.10      404.62     24.29 o 
  -4   7   4      119.96      115.88     13.15 o 
  -3   7   4     1838.15     2013.97     67.35 o 
  -2   7   4      168.64      160.79     12.21 o 
  -1   7   4      362.13      367.35     17.85 o 
   0   7   4     3378.39     3642.94     40.40 o 
   1   7   4      121.44      144.93     11.68 o 
   2   7   4      721.59      671.30     22.26 o 
   3   7   4      158.51      158.28     15.92 o 
   4   7   4      112.18      113.15     19.21 o 
   5   7   4      215.10      206.48     44.59 o 
  -6   8   4      125.58      114.17     17.76 o 
  -5   8   4      182.95      181.20     21.14 o 
  -4   8   4       25.36       39.14     11.76 o 
  -3   8   4        5.52        3.66      7.82 o 
  -2   8   4     1632.46     1584.56     49.29 o 
  -1   8   4      145.41      142.58     10.88 o 
   0   8   4     1172.82     1153.61     42.59 o 
   1   8   4      472.25      524.26     19.51 o 
   2   8   4      380.83      377.15     20.98 o 
   3   8   4     1052.95      942.36     76.96 o 
   4   8   4      129.92      140.21     21.60 o 
   5   8   4      110.47      163.59     41.03 o 
  -6   9   4       45.87       49.10     15.25 o 
  -5   9   4      239.78      235.28     19.36 o 
  -4   9   4      271.03      289.73     28.77 o 
  -3   9   4      844.87      870.02     36.84 o 
  -2   9   4      339.83      343.70     15.55 o 
  -1   9   4      175.57      178.77     12.09 o 
   0   9   4     1047.18     1048.88     39.68 o 
   1   9   4      497.54      534.21     34.10 o 
   2   9   4      184.44      187.59     34.40 o 
   3   9   4      120.95      128.50     20.40 o 
   4   9   4      118.18      141.47     28.95 o 
   5   9   4      115.60      129.35     40.21 o 
  -5  10   4      142.01      138.06     16.60 o 
  -4  10   4       53.92       61.83     13.94 o 
  -3  10   4      115.15      105.98     14.13 o 
  -2  10   4      182.52      183.63     12.82 o 
  -1  10   4      746.51      689.31     23.00 o 
   0  10   4      243.92      254.77     15.27 o 
   1  10   4      714.72      717.66     36.32 o 
   2  10   4      549.19      544.90     34.21 o 
   3  10   4      371.46      380.24     33.18 o 
   4  10   4      200.34      233.08     27.28 o 
  -5  11   4       85.16       79.35     14.80 o 
  -4  11   4      481.33      458.17     36.60 o 
  -3  11   4      151.77      136.91     16.57 o 
  -2  11   4      488.03      455.01     27.06 o 
  -1  11   4      588.15      591.92     26.10 o 
   0  11   4      207.58      228.05     24.11 o 
   1  11   4      478.51      537.58     34.43 o 
   2  11   4       63.95       82.52     21.64 o 
   3  11   4       21.71       22.91     18.16 o 
   4  11   4      111.44       96.16     22.60 o 
  -4  12   4       27.82       31.56     11.90 o 
  -3  12   4      118.08      131.90     17.53 o 
  -2  12   4       60.80       73.96     14.96 o 
  -1  12   4      561.92      529.38     25.09 o 
   0  12   4       37.80       33.03     17.54 o 
   1  12   4       17.34       19.51     17.73 o 
   2  12   4      785.43      826.49     45.21 o 
   3  12   4       24.01       29.83     18.61 o 
  -3  13   4       13.96       15.84     13.61 o 
  -2  13   4      302.78      286.47     27.86 o 
  -1  13   4      211.85      240.79     44.25 o 
   0  13   4        4.66        1.78     14.90 o 
   1  13   4      409.21      449.56     35.80 o 
   2  13   4       57.11       57.64     22.13 o 
   3  13   4        4.96       11.06     17.63 o 
  -3  14   4       96.72       91.21     18.35 o 
  -2  14   4       35.26       46.76     14.25 o 
  -1  14   4      349.83      402.69     35.58 o 
   0  14   4       60.82       64.14     23.39 o 
   1  14   4       57.40       88.53     24.73 o 
   2  14   4      192.77      237.44     31.45 o 
  -1  15   4      132.11      164.49     42.50 o 
   0  15   4       56.23       83.09     25.01 o 
   4 -10   5        0.81       -1.46     19.71 o 
   3  -9   5      314.29      295.54     33.61 o 
   4  -9   5      373.03      348.15     37.56 o 
   2  -8   5      668.24      648.11     37.76 o 
   3  -8   5      208.71      195.42     28.08 o 
   4  -8   5       70.14       68.60     23.62 o 
   5  -8   5       35.56       40.17     24.05 o 
   1  -7   5     1922.77     1928.01     60.15 o 
   2  -7   5      424.41      396.41     30.73 o 
   3  -7   5       40.98       54.46     20.46 o 
   4  -7   5      786.72      753.52     47.12 o 
   5  -7   5       15.66       15.28     22.39 o 
   0  -6   5      334.01      341.55     32.62 o 
   1  -6   5      404.87      411.46     31.87 o 
   2  -6   5      529.10      515.60     34.32 o 
   3  -6   5      113.95      122.67     24.76 o 
   4  -6   5      238.39      228.79     30.37 o 
   5  -6   5      215.77      175.91     31.08 o 
  -1  -5   5     2963.55     2547.05     64.42 o 
   1  -5   5     3031.81     3160.56     78.83 o 
   2  -5   5      493.65      490.80     34.72 o 
   3  -5   5      298.21      285.98     32.82 o 
   4  -5   5     1084.78     1058.14     51.86 o 
   5  -5   5       68.06       52.69     25.20 o 
  -2  -4   5     1726.03     1763.09     72.26 o 
  -1  -4   5      426.92      441.16     34.36 o 
   0  -4   5      158.12      173.93     25.55 o 
   1  -4   5      411.85      438.79     33.45 o 
   2  -4   5     1085.98      964.81     41.71 o 
   3  -4   5      258.74      230.61     28.52 o 
   4  -4   5       37.80       47.99     22.99 o 
   5  -4   5       89.05      118.21     30.88 o 
   6  -4   5       83.66       78.87     30.96 o 
  -3  -3   5     1241.17     1017.65    106.73 o 
  -2  -3   5     1191.78     1198.62     50.95 o 
  -1  -3   5     2650.52     2453.09    177.47 o 
   0  -3   5     3675.92     3836.00     88.55 o 
   1  -3   5     1946.58     1786.15     56.67 o 
   2  -3   5     1330.51     1245.35     48.85 o 
   3  -3   5     1242.37     1176.03     49.96 o 
   4  -3   5      694.81      665.88     44.59 o 
   5  -3   5      278.21      279.90     37.60 o 
   6  -3   5       42.83       27.09     24.49 o 
  -5  -2   5      172.52      209.52     22.83 o 
  -4  -2   5      408.35      399.90     19.41 o 
  -3  -2   5     1609.03     1478.27     31.48 o 
  -2  -2   5      900.37      892.97     26.78 o 
  -1  -2   5     1300.81     1229.01     33.22 o 
   0  -2   5       67.57       90.17     21.37 o 
   1  -2   5      816.46      802.06     41.43 o 
   2  -2   5      929.97      780.06     40.92 o 
   3  -2   5      907.52      783.85     42.22 o 
   4  -2   5       94.77       80.17     22.16 o 
   5  -2   5       27.45       31.48     19.15 o 
   6  -2   5      215.51      177.02     34.24 o 
  -7  -1   5       27.24       26.22     17.54 o 
  -6  -1   5       91.85      101.50     18.64 o 
  -5  -1   5      564.78      535.78     29.90 o 
  -4  -1   5       83.78       98.39     12.47 o 
  -3  -1   5     2328.26     2152.17     38.07 o 
  -2  -1   5     1309.74     1356.74     46.27 o 
  -1  -1   5       93.80       99.27     19.93 o 
   0  -1   5     5812.93     5948.52    117.95 o 
   1  -1   5      605.13      595.03     39.57 o 
   2  -1   5     1468.15     1204.31     50.99 o 
   3  -1   5     1394.59     1212.49     52.45 o 
   4  -1   5       31.82       15.40     19.27 o 
   5  -1   5      812.17      868.17     55.45 o 
   6  -1   5       17.62       38.70     28.52 o 
  -6   0   5      622.98      590.92     36.26 o 
  -5   0   5      132.84      135.03     13.44 o 
  -4   0   5       10.18       13.85      8.05 o 
  -3   0   5      771.84      719.84     23.51 o 
  -2   0   5      115.01      108.77     12.26 o 
  -1   0   5     3387.99     3350.70     98.99 o 
   0   0   5       98.03      123.14     14.79 o 
   1   0   5        5.72       16.07     17.65 o 
   2   0   5      801.02      684.05     41.11 o 
   3   0   5      575.25      544.87     40.13 o 
   4   0   5      350.16      295.14     34.48 o 
   5   0   5        0.08       21.13     22.08 o 
   6   0   5      269.83      289.10     40.72 o 
  -7   1   5       30.56       32.35     17.65 o 
  -6   1   5       82.89      105.33     20.10 o 
  -5   1   5      556.02      504.67     21.42 o 
  -4   1   5       85.59       76.22     10.87 o 
  -3   1   5     2588.15     2464.18     31.40 o 
  -2   1   5     1507.51     1433.41     20.29 o 
  -1   1   5       99.62       84.21     12.21 o 
   0   1   5     5988.13     6146.26     70.61 o 
   1   1   5      569.63      532.98     26.73 o 
   2   1   5     1472.00     1249.02     56.99 o 
   3   1   5     1195.69     1115.88     55.33 o 
   4   1   5       29.42       47.31     23.38 o 
   5   1   5      790.03      926.31     60.35 o 
   6   1   5       27.44       39.34     31.00 o 
  -7   2   5       57.51       61.49     19.59 o 
  -6   2   5      390.12      376.08     23.74 o 
  -5   2   5      239.07      234.77     16.90 o 
  -4   2   5      438.32      390.08     15.46 o 
  -3   2   5     1591.40     1583.32     26.86 o 
  -2   2   5      761.67      763.54     17.31 o 
  -1   2   5     1391.14     1334.76     33.98 o 
   0   2   5       82.79       84.31      6.55 o 
   1   2   5      762.85      794.12     23.07 o 
   2   2   5      952.18      790.05     49.53 o 
   3   2   5      932.20      823.03     47.67 o 
   4   2   5       66.71       62.09     26.11 o 
   5   2   5       27.66       29.34     31.28 o 
   6   2   5      200.94      268.21     47.71 o 
  -7   3   5       24.33       38.35     18.60 o 
  -6   3   5        6.38        1.38     13.47 o 
  -5   3   5      544.26      520.85     23.06 o 
  -4   3   5     1023.01      962.18     29.08 o 
  -3   3   5     1175.11     1114.57     23.26 o 
  -2   3   5     1179.27     1203.83     33.29 o 
  -1   3   5     2758.08     2796.51     76.29 o 
   0   3   5     3576.10     3612.70     47.60 o 
   1   3   5     1989.50     1832.43     33.23 o 
   2   3   5     1308.05     1182.24    123.10 o 
   3   3   5     1256.51     1295.70     65.76 o 
   4   3   5      685.54      600.24     48.93 o 
   5   3   5      308.35      303.60     41.75 o 
   6   3   5       39.00       36.57     32.54 o 
  -7   4   5      171.16      174.33     27.69 o 
  -6   4   5      181.63      188.74     26.15 o 
  -5   4   5      465.12      426.23     30.73 o 
  -4   4   5      235.65      217.76     13.94 o 
  -3   4   5      182.73      178.93     10.84 o 
  -2   4   5     1932.97     1961.58     49.30 o 
  -1   4   5      483.21      506.24     18.42 o 
   0   4   5      156.61      164.98     10.51 o 
   1   4   5      401.76      409.79     28.24 o 
   2   4   5     1036.50     1026.91     25.15 o 
   3   4   5      263.48      229.81     22.75 o 
   4   4   5       37.72       49.48     20.00 o 
   5   4   5       79.12      117.11     26.37 o 
   6   4   5      102.96      118.19     29.53 o 
  -6   5   5       68.25       64.93     19.15 o 
  -5   5   5       35.00       29.34     13.35 o 
  -4   5   5      972.00      873.98     23.77 o 
  -3   5   5      222.87      230.54     12.91 o 
  -2   5   5      572.04      594.99     28.41 o 
  -1   5   5     2890.13     2910.56     48.19 o 
   0   5   5      264.48      286.10     13.27 o 
   1   5   5     3208.93     3229.08     99.62 o 
   2   5   5      525.65      509.37     19.10 o 
   3   5   5      309.41      319.47     27.30 o 
   4   5   5     1109.26     1021.39     46.61 o 
   5   5   5       67.04       71.24     23.89 o 
  -6   6   5       51.94       42.81     17.97 o 
  -5   6   5      463.11      361.18     28.48 o 
  -4   6   5       75.03       84.00     13.93 o 
  -3   6   5      132.38      100.71     17.75 o 
  -2   6   5     1316.80     1449.65     64.70 o 
  -1   6   5      153.66      167.67     11.29 o 
   0   6   5      314.71      327.71     16.60 o 
   1   6   5      428.74      429.78     29.22 o 
   2   6   5      588.88      625.41     40.85 o 
   3   6   5      117.40      138.15     18.33 o 
   4   6   5      223.92      234.24     28.22 o 
   5   6   5      224.19      299.84     51.46 o 
  -6   7   5       28.81       24.45     16.07 o 
  -5   7   5       14.08       10.31     12.01 o 
  -4   7   5     1290.97     1257.74     46.49 o 
  -3   7   5      230.95      224.02     15.20 o 
  -2   7   5     1301.12     1216.84     26.84 o 
  -1   7   5     1515.34     1461.22     36.11 o 
   0   7   5       38.53       38.89      8.79 o 
   1   7   5     1701.93     1799.50     81.80 o 
   2   7   5      395.74      388.89     18.69 o 
   3   7   5       28.60       35.85     11.92 o 
   4   7   5      741.16      697.24     58.61 o 
   5   7   5       19.17        9.28     29.82 o 
  -6   8   5       62.76       49.33     17.54 o 
  -5   8   5      234.66      181.28     24.64 o 
  -4   8   5      138.71      157.05     32.03 o 
  -3   8   5       79.18       89.63     10.60 o 
  -2   8   5     1417.23     1353.53     75.89 o 
  -1   8   5       59.24       65.29     10.00 o 
   0   8   5       84.49      104.24     11.33 o 
   1   8   5      259.64      280.77     15.87 o 
   2   8   5      649.46      615.25     25.65 o 
   3   8   5      196.77      199.94     26.86 o 
   4   8   5       85.37       68.83     16.97 o 
   5   8   5       28.31       52.88     32.58 o 
  -5   9   5       66.48       67.18     18.01 o 
  -4   9   5      429.77      401.05     27.21 o 
  -3   9   5      159.52      161.09     14.14 o 
  -2   9   5      304.94      295.52     15.65 o 
  -1   9   5     1068.99     1100.98     31.34 o 
   0   9   5     1178.20     1254.84     28.18 o 
   1   9   5     1471.46     1590.38     32.44 o 
   2   9   5      459.86      475.38     30.82 o 
   3   9   5      336.84      344.03     31.64 o 
   4   9   5      422.22      402.46     38.96 o 
  -5  10   5       59.93       46.21     16.98 o 
  -4  10   5      119.15      127.69     15.28 o 
  -3  10   5      254.04      222.46     16.88 o 
  -2  10   5      272.75      287.69     19.43 o 
  -1  10   5      376.97      387.92     18.29 o 
   0  10   5       46.31       55.08     10.95 o 
   1  10   5       67.73       78.28     18.75 o 
   2  10   5      139.35      150.13     22.68 o 
   3  10   5      164.56      162.90     23.07 o 
   4  10   5        1.03       -1.95     14.12 o 
  -4  11   5       35.46       34.99     11.82 o 
  -3  11   5      464.44      483.24     33.08 o 
  -2  11   5      104.17       95.96     11.92 o 
  -1  11   5      176.99      179.20     14.72 o 
   0  11   5      887.61      892.98     68.37 o 
   1  11   5      135.16      179.57     23.96 o 
   2  11   5      359.08      395.82     32.59 o 
   3  11   5      278.49      284.95     29.34 o 
  -4  12   5       24.33       28.23     12.31 o 
  -3  12   5      208.27      194.11     18.23 o 
  -2  12   5       72.75       80.57     12.08 o 
  -1  12   5      212.48      203.70     22.94 o 
   0  12   5        7.31       -0.35     15.80 o 
   1  12   5       32.76       58.52     19.22 o 
   2  12   5      111.24      122.30     23.73 o 
   3  12   5      174.53      193.19     28.03 o 
  -3  13   5      237.20      227.70     24.55 o 
  -2  13   5      142.42      115.60     18.87 o 
  -1  13   5       60.22       48.57     20.32 o 
   0  13   5      730.79      799.95     43.41 o 
   1  13   5        1.47       -2.47     16.37 o 
   2  13   5      131.50      135.96     25.09 o 
  -2  14   5       51.23       38.05     25.77 o 
  -1  14   5      146.86      176.65     27.09 o 
   0  14   5       13.11        6.80     18.08 o 
   1  14   5       71.38       82.23     23.61 o 
   3  -9   6      212.37      196.21     34.16 o 
   4  -9   6      254.87      204.70     32.86 o 
   2  -8   6     1051.39     1067.66     55.85 o 
   3  -8   6       36.66       34.12     24.33 o 
   4  -8   6       28.74       24.72     22.83 o 
   1  -7   6       59.36       80.29     22.35 o 
   2  -7   6      273.04      264.73     32.78 o 
   3  -7   6      661.76      617.22     47.12 o 
   4  -7   6       22.43       -5.33     20.81 o 
   5  -7   6      203.10      172.87     32.62 o 
   1  -6   6      100.74       83.41     20.73 o 
   2  -6   6     1501.51     1419.16     60.07 o 
   3  -6   6       16.74       15.60     20.02 o 
   4  -6   6      144.59      157.78     32.74 o 
   5  -6   6      226.57      202.69     36.97 o 
  -1  -5   6      408.25      508.57     42.61 o 
   0  -5   6     1741.87     1812.41     69.98 o 
   1  -5   6       40.45       47.75     22.12 o 
   2  -5   6      245.14      231.52     31.52 o 
   3  -5   6      724.69      697.95     44.83 o 
   4  -5   6       37.47       39.85     25.36 o 
   5  -5   6      325.91      310.82     41.43 o 
  -2  -4   6     1046.55     1062.25     84.60 o 
  -1  -4   6     1617.95     1633.81     65.52 o 
   0  -4   6      931.40     1012.92     56.67 o 
   1  -4   6      862.49      868.96     49.41 o 
   2  -4   6     1417.83     1347.48     59.01 o 
   3  -4   6      334.58      317.58     35.07 o 
   4  -4   6       67.02       56.60     24.09 o 
   5  -4   6      121.79      116.55     32.62 o 
  -3  -3   6      107.88       53.61     25.10 o 
  -2  -3   6       74.02       90.48     20.04 o 
  -1  -3   6      947.07      913.75     33.05 o 
   0  -3   6     1009.32     1094.59     55.96 o 
   1  -3   6      595.67      596.45     44.63 o 
   2  -3   6       96.15       80.17     23.14 o 
   3  -3   6      591.08      566.99     43.48 o 
   4  -3   6      553.71      529.58     45.50 o 
   5  -3   6      200.98      166.27     33.14 o 
  -4  -2   6      441.27      376.87     46.43 o 
  -3  -2   6      593.18      571.34     24.41 o 
  -2  -2   6     3006.80     2969.80     53.80 o 
  -1  -2   6      985.74     1020.18     81.36 o 
   0  -2   6     1870.65     1962.29     70.38 o 
   1  -2   6     2263.95     2112.49     72.99 o 
   2  -2   6      546.76      430.81     36.10 o 
   3  -2   6      317.76      314.54     38.39 o 
   4  -2   6      127.91       99.88     28.16 o 
   5  -2   6       51.75       50.20     25.83 o 
  -5  -1   6      383.25      370.10     29.70 o 
  -4  -1   6      257.94      223.54     18.29 o 
  -3  -1   6      475.28      476.51     28.22 o 
  -2  -1   6       10.80       11.02      9.83 o 
  -1  -1   6     1057.66     1066.33     47.26 o 
   0  -1   6      385.02      407.51     25.73 o 
   1  -1   6     1678.36     1758.74     74.05 o 
   2  -1   6      760.81      705.53     47.04 o 
   3  -1   6       12.90       -4.70     20.30 o 
   4  -1   6      999.06     1008.65     58.49 o 
   5  -1   6       27.01       46.17     27.61 o 
  -6   0   6        2.22       -2.29     13.23 o 
  -5   0   6     1066.41     1036.19     33.05 o 
  -4   0   6     1471.90     1400.44     61.63 o 
  -3   0   6        2.68        8.50      9.23 o 
  -2   0   6     4019.82     3992.26     63.36 o 
  -1   0   6      433.56      408.99     23.44 o 
   0   0   6      365.88      351.41     24.92 o 
   1   0   6     2620.54     2316.68     83.69 o 
   2   0   6       24.28       26.50     21.05 o 
   3   0   6     2557.56     2103.05     75.00 o 
   4   0   6      143.16      167.18     33.89 o 
   5   0   6        2.53       -4.42     26.58 o 
  -7   1   6       14.24       19.19     16.98 o 
  -6   1   6       98.20      111.61     22.35 o 
  -5   1   6      399.77      380.41     21.63 o 
  -4   1   6      272.55      264.72     23.93 o 
  -3   1   6      511.39      493.55     23.72 o 
  -2   1   6       11.54       11.57     10.59 o 
  -1   1   6     1072.26     1044.43     33.92 o 
   0   1   6      406.24      476.34     26.84 o 
   1   1   6     1899.63     1755.70     98.22 o 
   2   1   6      803.13      662.76     49.01 o 
   3   1   6        8.18       -1.78     19.27 o 
   4   1   6      940.56      871.25     56.04 o 
   5   1   6       20.25       36.30     31.28 o 
  -7   2   6      246.52      211.81     28.00 o 
  -6   2   6      135.12      126.25     15.26 o 
  -5   2   6      267.17      239.72     18.35 o 
  -4   2   6      427.25      412.58     22.14 o 
  -3   2   6      638.06      619.92     25.46 o 
  -2   2   6     2777.79     2778.60     58.65 o 
  -1   2   6      912.07      919.65     32.49 o 
   0   2   6     1728.63     1864.65     48.71 o 
   1   2   6     2237.29     2076.39     64.05 o 
   2   2   6      589.64      486.57     45.62 o 
   3   2   6      409.27      439.06     48.10 o 
   4   2   6      116.44       86.73     29.31 o 
   5   2   6       52.67       52.17     31.36 o 
  -6   3   6        6.25        7.41     10.39 o 
  -5   3   6      184.37      140.48     15.22 o 
  -4   3   6      443.37      436.95     23.05 o 
  -3   3   6      142.71      125.15     20.18 o 
  -2   3   6       77.08       68.24     12.81 o 
  -1   3   6      900.16      896.45     32.19 o 
   0   3   6      974.22      905.86     22.03 o 
   1   3   6      594.90      628.29     23.95 o 
   2   3   6       88.96       91.53     16.64 o 
   3   3   6      621.09      618.41     35.01 o 
   4   3   6      563.91      609.82     49.23 o 
   5   3   6      244.24      278.06     31.23 o 
  -6   4   6      273.58      246.80     20.22 o 
  -5   4   6      159.60      130.93     20.32 o 
  -4   4   6      320.95      293.35     19.97 o 
  -3   4   6     1314.94     1254.97     51.28 o 
  -2   4   6     1080.14     1045.82     41.96 o 
  -1   4   6     1802.56     1844.09     45.86 o 
   0   4   6      991.53      932.63     30.13 o 
   1   4   6      843.43      852.89     21.25 o 
   2   4   6     1341.50     1445.01     68.35 o 
   3   4   6      329.00      326.98     28.23 o 
   4   4   6       74.65       85.45     23.32 o 
   5   4   6      101.15      130.97     29.06 o 
  -6   5   6       68.38       71.62     14.84 o 
  -5   5   6      170.11      149.39     16.49 o 
  -4   5   6      414.84      376.14     32.58 o 
  -3   5   6      167.42      171.74     16.45 o 
  -2   5   6        7.85       14.31     10.97 o 
  -1   5   6      378.64      382.48     24.45 o 
   0   5   6     1650.86     1678.47     32.37 o 
   1   5   6       31.13       34.32      7.92 o 
   2   5   6      227.74      224.30     14.88 o 
   3   5   6      701.17      695.28     38.71 o 
   4   5   6       40.53       41.84     20.83 o 
   5   5   6      281.76      369.32     38.53 o 
  -6   6   6      338.93      279.62     22.37 o 
  -5   6   6       88.32       94.13     15.88 o 
  -4   6   6      192.80      182.19     17.20 o 
  -3   6   6     2270.17     2106.41     46.27 o 
  -2   6   6      101.42       98.12     15.63 o 
  -1   6   6     1932.29     1897.34     34.76 o 
   0   6   6      661.47      685.16     23.60 o 
   1   6   6      101.79      106.24     12.21 o 
   2   6   6     1561.04     1509.03     45.42 o 
   3   6   6       11.61       12.03     15.82 o 
   4   6   6      144.92      166.80     27.03 o 
   5   6   6      238.27      281.64     50.36 o 
  -6   7   6       16.81       21.30     12.37 o 
  -5   7   6       66.86       64.95     14.89 o 
  -4   7   6      366.31      371.65     27.57 o 
  -3   7   6       11.84        3.86     10.50 o 
  -2   7   6      123.87      129.10     17.05 o 
  -1   7   6      365.31      378.62     19.35 o 
   0   7   6     1495.79     1519.85     37.98 o 
   1   7   6       64.07       63.95     10.25 o 
   2   7   6      286.67      279.22     17.06 o 
   3   7   6      655.64      649.11     28.76 o 
   4   7   6       11.07        1.15     23.58 o 
   5   7   6      220.84      251.30     47.95 o 
  -5   8   6       54.08       62.36     15.18 o 
  -4   8   6      121.67      108.34     15.94 o 
  -3   8   6      527.15      490.68     26.03 o 
  -2   8   6      586.15      537.34     27.91 o 
  -1   8   6      826.49      829.22     28.18 o 
   0   8   6     1019.00     1043.24     30.01 o 
   1   8   6      132.79      143.14     13.51 o 
   2   8   6     1018.95     1092.71     40.76 o 
   3   8   6       52.19       56.28     13.83 o 
   4   8   6       25.46       22.00     27.01 o 
  -5   9   6       86.49       86.20     17.34 o 
  -4   9   6      254.55      232.34     21.22 o 
  -3   9   6      144.05      127.51     16.76 o 
  -2   9   6      115.95      115.24     17.41 o 
  -1   9   6      115.25      150.49     15.79 o 
   0   9   6      275.59      291.45     20.13 o 
   1   9   6       90.20      102.84     12.71 o 
   2   9   6       51.55       71.98     15.06 o 
   3   9   6      217.99      206.02     23.54 o 
   4   9   6      278.71      255.73     42.73 o 
  -5  10   6       85.22       74.91     16.18 o 
  -4  10   6      117.25      115.81     18.18 o 
  -3  10   6      386.36      299.49     32.17 o 
  -2  10   6      520.21      486.87     28.61 o 
  -1  10   6      443.17      444.49     22.42 o 
   0  10   6      362.16      363.25     21.17 o 
   1  10   6      461.11      509.84     41.82 o 
   2  10   6      221.08      238.04     24.92 o 
   3  10   6      137.64      114.09     20.91 o 
  -4  11   6       53.25       48.92     14.58 o 
  -3  11   6       68.16       74.67     16.31 o 
  -2  11   6       22.06       18.31     13.71 o 
  -1  11   6      246.19      256.40     18.72 o 
   0  11   6       80.52       90.21     17.21 o 
   1  11   6      291.49      258.97     33.77 o 
   2  11   6      123.28      153.58     22.86 o 
   3  11   6       55.03       55.00     18.90 o 
  -3  12   6       33.65       30.23     13.56 o 
  -2  12   6      582.34      544.53     30.47 o 
  -1  12   6       43.23       47.28     16.50 o 
   0  12   6      182.90      171.76     28.32 o 
   1  12   6      427.39      433.34     42.69 o 
   2  12   6       53.51       65.13     25.51 o 
  -2  13   6       11.86       15.05     21.76 o 
  -1  13   6      115.07      111.85     28.99 o 
   0  13   6       32.73       27.45     22.35 o 
   1  13   6      178.88      164.30     31.67 o 
   3  -8   7      339.07      323.74     43.52 o 
   4  -8   7      185.26      222.51     41.15 o 
   1  -7   7       38.81       32.66     24.64 o 
   2  -7   7       25.71        8.85     21.45 o 
   3  -7   7      229.89      249.25     41.23 o 
   4  -7   7       99.73      143.64     37.52 o 
   0  -6   7      111.92      142.18     33.53 o 
   1  -6   7     1886.41     1837.41     73.66 o 
   2  -6   7       48.12       58.49     24.64 o 
   3  -6   7      572.60      569.51     55.21 o 
   4  -6   7      213.02      232.35     40.36 o 
  -1  -5   7      100.19       54.66     17.85 o 
   0  -5   7      784.68      949.65     59.44 o 
   1  -5   7       10.03       10.39     21.52 o 
   2  -5   7       96.03       97.87     28.28 o 
   3  -5   7      488.92      477.25     47.71 o 
   4  -5   7       91.30       97.43     32.82 o 
  -2  -4   7     1082.19      812.03    287.68 o 
  -1  -4   7      225.87      267.93     32.03 o 
   0  -4   7      979.59      952.02     56.99 o 
   1  -4   7     1602.55     1561.70     70.97 o 
   2  -4   7      334.90      335.70     40.32 o 
   3  -4   7      715.50      666.08     53.12 o 
   4  -4   7      226.70      220.22     40.40 o 
   5  -4   7      181.97      165.09     38.51 o 
  -3  -3   7      439.23      451.18     36.77 o 
  -2  -3   7      685.99      802.41     68.92 o 
  -1  -3   7     1587.58     1760.91     50.04 o 
   0  -3   7     1193.22     1133.81     60.90 o 
   1  -3   7      355.40      348.78     43.37 o 
   2  -3   7      262.22      209.72     34.08 o 
   3  -3   7      109.82       71.45     26.38 o 
   4  -3   7      263.76      256.12     41.27 o 
   5  -3   7       30.10       28.52     33.81 o 
  -4  -2   7       94.93       64.93     15.40 o 
  -3  -2   7      694.36      584.58     28.95 o 
  -2  -2   7      461.15      472.28     26.87 o 
  -1  -2   7      650.16      663.89     32.09 o 
   0  -2   7      638.75      711.42     51.58 o 
   1  -2   7      465.87      471.49     46.13 o 
   2  -2   7     2168.02     1912.21     77.49 o 
   3  -2   7      405.98      346.57     40.56 o 
   4  -2   7      244.22      246.60     41.59 o 
   5  -2   7      285.49      240.17     42.58 o 
  -5  -1   7       63.08       52.05     16.31 o 
  -4  -1   7     1039.40     1003.46     78.16 o 
  -3  -1   7      213.24      230.66     20.99 o 
  -2  -1   7      213.22      223.06     26.50 o 
  -1  -1   7     1685.47     1646.12     44.98 o 
   0  -1   7       44.42       45.20     14.83 o 
   1  -1   7      504.07      479.15     47.16 o 
   2  -1   7      299.52      266.11     36.81 o 
   3  -1   7      212.12      209.84     37.76 o 
   4  -1   7      281.33      225.67     36.97 o 
   5  -1   7       34.52       57.90     31.28 o 
  -6   0   7       11.23       23.10     14.93 o 
  -5   0   7        1.84        3.95     13.23 o 
  -4   0   7        2.69        0.20     10.61 o 
  -3   0   7     1916.88     1917.26     48.19 o 
  -2   0   7        0.59        0.59      9.84 o 
  -1   0   7     2156.11     2128.94     52.10 o 
   0   0   7     2919.10     2699.18     81.52 o 
   1   0   7       25.91       27.25     24.01 o 
   2   0   7     1512.61     1439.30     73.14 o 
   3   0   7       39.29       65.01     29.98 o 
   4   0   7      116.81      134.24     32.11 o 
   5   0   7      410.11      423.54     51.70 o 
  -6   1   7      269.66      222.87     28.40 o 
  -5   1   7       54.94       49.26     13.27 o 
  -4   1   7      936.27      862.19     69.91 o 
  -3   1   7      212.91      258.02     22.30 o 
  -2   1   7      182.38      178.59     19.24 o 
  -1   1   7     1738.69     1565.21     43.83 o 
   0   1   7       18.21       24.51     12.20 o 
   1   1   7      597.22      565.59     31.11 o 
   2   1   7      374.54      380.29     45.34 o 
   3   1   7      209.77      198.42     37.24 o 
   4   1   7      296.98      344.27     49.57 o 
   5   1   7       40.42       33.02     31.83 o 
  -6   2   7      196.34      155.29     23.85 o 
  -5   2   7       49.25       49.40     13.96 o 
  -4   2   7       93.70       91.12     20.34 o 
  -3   2   7      684.42      705.41     31.05 o 
  -2   2   7      448.34      458.79     27.92 o 
  -1   2   7      730.70      651.85     30.47 o 
   0   2   7      595.45      618.27     48.30 o 
   1   2   7      459.95      430.48     34.22 o 
   2   2   7     2096.53     2018.14     89.65 o 
   3   2   7      517.21      554.94     55.85 o 
   4   2   7      228.51      247.71     45.89 o 
   5   2   7      307.97      375.99     56.67 o 
  -6   3   7      121.74      122.49     22.67 o 
  -5   3   7      368.10      322.28     22.88 o 
  -4   3   7      646.60      588.40     28.81 o 
  -3   3   7      456.63      450.87     28.54 o 
  -2   3   7      689.93      682.15     57.19 o 
  -1   3   7     1601.83     1614.32     46.70 o 
   0   3   7     1215.28     1348.10     45.19 o 
   1   3   7      342.19      300.61     25.61 o 
   2   3   7      199.87      197.08     38.03 o 
   3   3   7      128.31      141.94     40.84 o 
   4   3   7      269.51      334.58     34.38 o 
   5   3   7       20.79       51.34     23.08 o 
  -6   4   7       58.14       49.46     13.38 o 
  -5   4   7       37.37       50.31     13.91 o 
  -4   4   7      203.27      214.82     20.48 o 
  -3   4   7      499.58      482.68     28.01 o 
  -2   4   7     1075.66     1047.92     38.18 o 
  -1   4   7      251.59      275.34     36.34 o 
   0   4   7     1039.55      906.83     51.44 o 
   1   4   7     1616.56     1735.43    123.58 o 
   2   4   7      351.68      379.98     47.28 o 
   3   4   7      603.95      593.84     61.53 o 
   4   4   7      229.98      312.52     51.94 o 
   5   4   7      154.89      183.19     30.62 o 
  -6   5   7       33.90       31.98     12.49 o 
  -5   5   7      580.69      509.84     38.11 o 
  -4   5   7       61.90       59.47     14.51 o 
  -3   5   7      645.68      571.07     28.96 o 
  -2   5   7      644.63      574.15     30.37 o 
  -1   5   7       58.96       83.79     17.35 o 
   0   5   7      659.52      648.03     32.77 o 
   1   5   7        6.55       -1.89     11.02 o 
   2   5   7      121.91      133.04     20.58 o 
   3   5   7      432.95      496.33     56.83 o 
   4   5   7      123.09      185.19     48.26 o 
  -6   6   7       59.51       53.46     14.79 o 
  -5   6   7       43.21       36.52     14.60 o 
  -4   6   7      180.20      163.79     18.94 o 
  -3   6   7        6.26       -4.82     11.09 o 
  -2   6   7     1277.50     1252.00     43.12 o 
  -1   6   7      516.17      514.35     30.40 o 
   0   6   7       76.36       84.63     17.44 o 
   1   6   7     1846.52     2144.28     57.57 o 
   2   6   7       57.02       64.38     19.71 o 
   3   6   7      602.40      624.53     58.02 o 
   4   6   7      226.84      283.81     50.47 o 
  -5   7   7      348.91      294.70     24.11 o 
  -4   7   7       22.45       30.04     14.12 o 
  -3   7   7      200.55      180.06     21.35 o 
  -2   7   7      480.04      457.92     29.39 o 
  -1   7   7       82.64      102.90     19.40 o 
   0   7   7     1337.84     1340.11     44.47 o 
   1   7   7       38.70       50.81     16.49 o 
   2   7   7       25.04       32.69     16.77 o 
   3   7   7      272.61      328.52     50.04 o 
   4   7   7       82.72       90.52     35.82 o 
  -5   8   7       16.02       29.46     13.52 o 
  -4   8   7      187.08      132.68     17.83 o 
  -3   8   7      121.55      139.59     19.39 o 
  -2   8   7      507.06      480.01     29.07 o 
  -1   8   7      112.05      142.59     21.03 o 
   0   8   7      323.02      345.03     30.01 o 
   1   8   7      927.07     1059.99     67.38 o 
   2   8   7      218.82      251.19     39.89 o 
   3   8   7      328.37      357.43     28.30 o 
  -5   9   7      201.63      189.76     23.18 o 
  -4   9   7      260.21      224.50     23.39 o 
  -3   9   7      239.18      236.05     24.46 o 
  -2   9   7      429.84      409.16     27.82 o 
  -1   9   7      372.51      379.68     30.47 o 
   0   9   7      403.46      474.87     32.59 o 
   1   9   7       46.22       54.93     17.82 o 
   2   9   7        9.08       10.31     23.34 o 
   3   9   7      132.84      158.37     28.20 o 
  -4  10   7      108.41       90.88     17.32 o 
  -3  10   7      302.32      261.16     24.28 o 
  -2  10   7      203.55      188.57     22.76 o 
  -1  10   7      318.17      345.38     31.09 o 
   0  10   7      171.95      183.08     23.97 o 
   1  10   7      221.58      292.85     42.61 o 
   3  10   7       75.88      101.03     27.21 o 
  -4  11   7      184.80      153.89     21.39 o 
  -3  11   7       59.28       53.31     17.61 o 
  -2  11   7       82.02      102.32     19.15 o 
  -1  11   7      362.45      383.93     30.74 o 
   0  11   7       75.65       87.75     19.72 o 
  -3  12   7      214.51      193.65     23.58 o 
  -2  12   7        1.06        1.21     14.01 o 
  -1  12   7      150.89      177.29     37.01 o 
   3  -8   8       30.41       33.25     29.23 o 
   2  -7   8      503.90      533.81     55.45 o 
   3  -7   8       50.84       41.15     32.07 o 
   1  -6   8      337.02      379.39     46.88 o 
   2  -6   8      154.33      159.64     37.52 o 
   3  -6   8       11.08       16.19     26.74 o 
   4  -6   8        8.63        9.72     29.11 o 
   0  -5   8      271.72      311.85     40.17 o 
   1  -5   8      943.06      985.71     66.59 o 
   2  -5   8      898.97      794.55     59.79 o 
   3  -5   8      213.51      181.64     35.94 o 
   4  -5   8      233.63      254.74     43.21 o 
  -2  -4   8      176.72      213.55     35.90 o 
  -1  -4   8      270.92      306.79     38.23 o 
   0  -4   8      327.01      384.91     47.08 o 
   1  -4   8      156.67      200.55     37.72 o 
   2  -4   8      417.47      371.84     45.14 o 
   3  -4   8       11.41       18.92     27.49 o 
   4  -4   8       86.35       66.86     32.39 o 
  -3  -3   8      369.82      388.07     41.71 o 
  -2  -3   8     1049.30     1065.41     41.81 o 
  -1  -3   8     1286.14     1443.88     48.41 o 
   0  -3   8      734.70      766.51     54.66 o 
   1  -3   8      398.81      405.89     48.03 o 
   2  -3   8      329.19      295.42     42.42 o 
   3  -3   8      582.38      545.62     55.21 o 
   4  -3   8      236.22      196.53     37.56 o 
  -4  -2   8      166.56      144.55     22.59 o 
  -3  -2   8      669.24      661.63     33.83 o 
  -2  -2   8      184.22      170.64     21.66 o 
  -1  -2   8      133.91      147.94     20.70 o 
   0  -2   8       23.43       47.95     27.69 o 
   1  -2   8      704.17      699.81     56.71 o 
   2  -2   8      368.35      388.07     49.21 o 
   3  -2   8       99.32       97.87     35.62 o 
   4  -2   8      129.81      121.72     36.97 o 
  -4  -1   8       34.53       46.98     14.54 o 
  -3  -1   8      442.16      434.42     28.88 o 
  -2  -1   8     1535.18     1576.06     50.12 o 
  -1  -1   8      151.52      158.22     20.81 o 
   0  -1   8     2320.83     2333.85     65.56 o 
   1  -1   8      831.93      759.05     56.64 o 
   2  -1   8      397.23      313.79     44.00 o 
   3  -1   8      863.15      773.19     61.37 o 
   4  -1   8       67.32       70.85     38.11 o 
  -5   0   8       54.64       55.85     22.43 o 
  -4   0   8        4.48       20.64     13.49 o 
  -3   0   8      383.84      404.45     28.90 o 
  -2   0   8       37.27       44.20     15.14 o 
  -1   0   8      191.00      184.03     21.34 o 
   0   0   8      609.57      625.15     33.80 o 
   1   0   8      296.69      299.65     39.73 o 
   2   0   8       92.89      110.31     37.09 o 
   3   0   8      104.49      101.19     37.48 o 
   4   0   8      181.99      207.47     45.46 o 
  -6   1   8        4.09        4.27     17.22 o 
  -5   1   8      478.59      472.72     29.85 o 
  -4   1   8       30.63       51.51     15.84 o 
  -3   1   8      471.56      468.00     39.93 o 
  -2   1   8     1658.59     1591.28     48.74 o 
  -1   1   8      167.41      147.56     19.93 o 
   0   1   8     2303.34     2271.56     58.20 o 
   1   1   8      771.08      789.75     84.78 o 
   2   1   8      360.09      385.35     50.20 o 
   3   1   8      759.03      756.32     63.55 o 
   4   1   8       65.82       68.80     35.23 o 
  -6   2   8       88.06       87.64     24.21 o 
  -5   2   8       73.01       76.97     17.99 o 
  -4   2   8      159.29      149.41     28.26 o 
  -3   2   8      617.46      629.45     34.95 o 
  -2   2   8      202.78      237.99     24.43 o 
  -1   2   8      127.91      121.41     18.43 o 
   0   2   8       29.88       52.05     15.01 o 
   1   2   8      658.94      659.68     36.22 o 
   2   2   8      350.23      347.59     46.92 o 
   3   2   8       97.81      153.44     43.76 o 
   4   2   8      133.08      174.01     51.19 o 
  -6   3   8      100.74      109.17     18.16 o 
  -5   3   8      242.31      231.62     24.44 o 
  -4   3   8      436.28      429.72     28.55 o 
  -3   3   8      367.32      376.60     48.32 o 
  -2   3   8      986.36     1054.78     45.66 o 
  -1   3   8     1202.00     1115.52     42.52 o 
   0   3   8      814.98      798.14     42.00 o 
   1   3   8      470.14      460.56     30.83 o 
   2   3   8      286.73      320.22     46.41 o 
   3   3   8      576.77      602.81     64.10 o 
   4   3   8      221.15      272.39     55.33 o 
  -6   4   8       24.93       26.92     14.61 o 
  -5   4   8       70.66       61.53     17.52 o 
  -4   4   8      240.57      227.76     23.37 o 
  -3   4   8      306.98      311.67     27.18 o 
  -2   4   8      128.22      139.15     21.59 o 
  -1   4   8      277.13      283.75     26.48 o 
   0   4   8      340.98      371.44     32.09 o 
   1   4   8      169.51      190.47     22.66 o 
   2   4   8      532.28      544.24     54.42 o 
   3   4   8       10.70       15.68     31.24 o 
   4   4   8       88.45       89.73     43.80 o 
  -6   5   8      126.40      123.30     20.15 o 
  -5   5   8       64.18       59.69     16.87 o 
  -4   5   8      404.53      404.62     38.01 o 
  -3   5   8      189.50      217.24     34.85 o 
  -2   5   8      155.39      173.90     23.13 o 
  -1   5   8     1701.81     1928.72     59.40 o 
   0   5   8      229.68      248.26     25.20 o 
   1   5   8      886.19      949.46     43.67 o 
   2   5   8      993.36     1065.58     54.09 o 
   3   5   8      218.13      261.26     46.45 o 
   4   5   8      274.48      322.95     55.81 o 
  -5   6   8       26.03       21.74     14.91 o 
  -4   6   8      282.59      251.83     24.87 o 
  -3   6   8       37.61       46.09     16.48 o 
  -2   6   8      387.13      430.84     32.42 o 
  -1   6   8      103.52      114.49     20.93 o 
   0   6   8       46.16       74.39     18.41 o 
   1   6   8      305.86      317.12     27.60 o 
   2   6   8      106.89      133.73     22.87 o 
   3   6   8       11.04       20.66     33.29 o 
   4   6   8        7.21        7.54     34.64 o 
  -5   7   8       13.83       18.04     14.83 o 
  -4   7   8      446.59      372.87     27.22 o 
  -3   7   8      327.55      301.52     27.55 o 
  -2   7   8      186.06      201.91     26.23 o 
  -1   7   8     1402.81     1524.00     54.06 o 
   0   7   8      156.65      165.95     22.59 o 
   1   7   8      335.31      383.38     42.99 o 
   2   7   8      443.00      498.68     35.06 o 
   3   7   8       43.17       53.87     33.49 o 
  -5   8   8       11.50       -5.48     14.71 o 
  -4   8   8      118.89      107.12     19.84 o 
  -3   8   8      257.07      254.44     25.48 o 
  -2   8   8      152.36      167.09     29.54 o 
  -1   8   8       12.02       10.37     16.27 o 
   0   8   8       91.17      114.73     23.26 o 
   1   8   8      138.83      165.53     24.39 o 
   2   8   8      156.21      246.01     42.69 o 
   3   8   8       36.08      108.02     39.18 o 
  -4   9   8      116.54      120.10     23.12 o 
  -3   9   8      322.00      254.96     26.14 o 
  -2   9   8      119.86       98.53     22.95 o 
  -1   9   8      486.40      484.24     35.41 o 
   0   9   8      297.51      320.68     29.81 o 
   1   9   8      238.51      284.68     28.03 o 
   2   9   8      357.35      396.01     46.84 o 
  -4  10   8       40.67       51.42     25.67 o 
  -3  10   8      102.81      112.73     23.05 o 
  -2  10   8       91.55       82.62     20.42 o 
  -1  10   8       30.67       29.50     18.71 o 
   0  10   8      102.88      156.49     24.74 o 
   1  10   8      211.46      275.44     44.27 o 
  -3  11   8       53.38       74.99     19.62 o 
  -2  11   8      278.70      265.70     29.13 o 
  -1  11   8       97.27      113.17     23.15 o 
   0  11   8      380.21      394.39     46.64 o 
  -1  12   8       11.80       13.60     17.92 o 
   1  -6   9       24.09       45.38     33.45 o 
   2  -6   9      326.27      404.82     59.83 o 
   3  -6   9       14.93        2.09     34.79 o 
   0  -5   9      503.12      581.16     58.85 o 
   1  -5   9       87.80      129.31     38.39 o 
   2  -5   9      110.21      117.06     43.84 o 
   3  -5   9      364.25      378.71     53.87 o 
  -2  -4   9      186.05      205.41     36.97 o 
  -1  -4   9      336.55      442.54     49.33 o 
   0  -4   9      758.75      894.71     61.97 o 
   1  -4   9      578.61      629.78     59.52 o 
   2  -4   9      219.38      187.05     42.06 o 
   3  -4   9      130.85      148.54     40.32 o 
  -3  -3   9       43.59       51.38     23.46 o 
  -2  -3   9       87.52      101.27     20.69 o 
  -1  -3   9      490.67      569.28     50.32 o 
   0  -3   9      204.62      206.40     35.35 o 
   1  -3   9      260.53      299.76     45.38 o 
   2  -3   9      312.76      358.85     51.46 o 
   3  -3   9      329.28      353.87     52.65 o 
  -3  -2   9      220.15      223.22     24.41 o 
  -2  -2   9      773.27      787.35     41.19 o 
  -1  -2   9      771.42      809.63     39.29 o 
   0  -2   9      374.30      401.50     45.42 o 
   1  -2   9      680.22      675.36     55.92 o 
   2  -2   9      148.67      132.35     38.98 o 
   3  -2   9       70.53       56.83     38.31 o 
   4  -2   9       70.86       95.46     40.17 o 
  -4  -1   9       75.35       59.01     17.88 o 
  -3  -1   9      105.01      111.76     20.42 o 
  -2  -1   9      194.53      227.92     26.43 o 
  -1  -1   9      591.72      621.96     35.36 o 
   0  -1   9      138.80      152.99     23.31 o 
   1  -1   9      200.09      234.08     40.01 o 
   2  -1   9      731.15      711.69     64.81 o 
   3  -1   9       47.04       39.85     35.11 o 
   4  -1   9      327.10      304.15     53.71 o 
  -5   0   9       45.63       37.91     19.31 o 
  -4   0   9      911.31      883.34    111.61 o 
  -3   0   9      131.26      113.32     21.83 o 
  -2   0   9      971.92      864.32     41.41 o 
  -1   0   9      514.15      510.43     33.73 o 
   0   0   9        0.79       12.35     15.48 o 
   1   0   9      935.67      995.15     68.21 o 
   2   0   9        4.52       14.77     33.14 o 
   3   0   9        9.77        6.36     34.32 o 
   4   0   9      223.24      303.95     60.82 o 
  -6   1   9       81.83       68.60     22.47 o 
  -5   1   9       56.19       60.31     18.10 o 
  -4   1   9       82.10       95.63     20.30 o 
  -3   1   9       99.14      128.62     21.62 o 
  -2   1   9      207.06      191.87     23.64 o 
  -1   1   9      541.01      564.42     53.46 o 
   0   1   9      120.33      129.30     21.84 o 
   1   1   9      212.41      229.11     43.52 o 
   2   1   9      755.92      779.07     64.69 o 
   3   1   9       49.08       73.18     39.14 o 
   4   1   9      341.44      327.73     55.77 o 
  -5   2   9      118.26      121.46     25.73 o 
  -4   2   9      543.69      543.90     35.30 o 
  -3   2   9      184.40      194.51     29.68 o 
  -2   2   9      884.39      888.24     42.72 o 
  -1   2   9      769.82      778.89     47.99 o 
   0   2   9      379.22      366.05     30.08 o 
   1   2   9      620.30      652.27     37.07 o 
   2   2   9      162.16      180.96     40.25 o 
   3   2   9       79.42       96.29     41.43 o 
   4   2   9       76.15      118.05     47.71 o 
  -5   3   9      131.73      131.32     21.92 o 
  -4   3   9       14.03       21.53     16.74 o 
  -3   3   9       44.36       74.24     21.55 o 
  -2   3   9      113.61      144.44     23.92 o 
  -1   3   9      400.31      410.49     31.97 o 
   0   3   9      214.54      200.27     22.87 o 
   1   3   9      232.96      252.99     26.56 o 
   2   3   9      356.62      386.42     50.75 o 
   3   3   9      306.17      399.13     55.85 o 
  -5   4   9       76.56       77.50     18.92 o 
  -4   4   9      200.26      183.44     25.50 o 
  -3   4   9      675.53      666.90     39.71 o 
  -2   4   9      142.92      178.38     25.62 o 
  -1   4   9      343.38      353.91     31.04 o 
   0   4   9      780.76      784.77     38.95 o 
   1   4   9      561.51      646.79    129.54 o 
   2   4   9      211.43      196.68     40.52 o 
   3   4   9      126.51      177.25     43.52 o 
  -5   5   9       72.12       81.46     23.93 o 
  -4   5   9       11.70       11.43     16.92 o 
  -3   5   9       16.67       22.82     18.85 o 
  -2   5   9      415.00      405.49     51.97 o 
  -1   5   9      373.37      424.62     35.89 o 
   0   5   9      543.04      551.36     34.74 o 
   1   5   9      107.50      122.40     22.44 o 
   2   5   9       85.27      115.09     38.67 o 
   3   5   9      382.50      367.66     57.54 o 
  -5   6   9      163.56      152.48     23.35 o 
  -4   6   9        9.51        8.92     17.42 o 
  -3   6   9      779.18      764.15     44.83 o 
  -2   6   9      189.98      208.03     28.56 o 
  -1   6   9      189.68      175.43     25.90 o 
   0   6   9      699.55      795.39     42.30 o 
   1   6   9       31.99       45.85     18.13 o 
   2   6   9      316.27      405.73     58.10 o 
   3   6   9       14.19        8.21     30.96 o 
  -4   7   9        8.69       17.40     17.39 o 
  -3   7   9        3.70       16.95     18.01 o 
  -2   7   9      212.81      258.74     30.58 o 
  -1   7   9       73.03       79.68     22.09 o 
   0   7   9      230.17      284.97     31.06 o 
   1   7   9      322.65      386.08     34.29 o 
   2   7   9       11.89       28.01     19.60 o 
  -4   8   9       51.31       57.68     20.76 o 
  -3   8   9      469.51      440.50     35.05 o 
  -2   8   9      142.40      149.78     26.37 o 
  -1   8   9      126.96      137.97     24.39 o 
   0   8   9      376.98      461.41     41.11 o 
   1   8   9      131.34      133.96     22.74 o 
   2   8   9      140.34      145.74     38.90 o 
  -3   9   9       19.29       12.94     17.37 o 
  -2   9   9      140.59      159.63     28.34 o 
  -1   9   9      206.38      251.04     30.74 o 
   0   9   9       92.08      104.67     22.84 o 
   1   9   9      129.24      152.50     23.21 o 
  -2  10   9      156.82      150.63     27.28 o 
  -1  10   9      181.37      195.40     29.71 o 
   0  10   9      204.28      264.24     31.02 o 
   1  10   9      177.51      231.99     48.03 o 
   2  -6  10      127.94      200.16     49.25 o 
   1  -5  10       78.10       95.30     38.78 o 
   2  -5  10      181.80      222.20     51.22 o 
   0  -4  10      355.40      415.13     51.22 o 
   1  -4  10      719.61      753.48     64.73 o 
   2  -4  10      210.93      242.06     51.38 o 
  -3  -3  10      175.06      170.81     31.20 o 
  -2  -3  10      456.44      511.12     38.26 o 
  -1  -3  10      170.67      228.20     40.44 o 
   0  -3  10      129.55      132.19     36.30 o 
   1  -3  10       27.19       58.33     35.43 o 
   2  -3  10       69.46       46.84     39.38 o 
   3  -3  10      104.03       99.13     43.56 o 
  -3  -2  10      404.38      371.57     30.74 o 
  -2  -2  10      100.49      102.19     23.03 o 
  -1  -2  10      300.49      310.34     29.66 o 
   0  -2  10      860.76     1017.07     69.39 o 
   1  -2  10      295.08      306.68     47.31 o 
   2  -2  10      311.93      276.74     49.61 o 
   3  -2  10      324.59      316.27     55.81 o 
  -4  -1  10      128.18      141.81     22.69 o 
  -3  -1  10      355.25      327.78     30.50 o 
  -2  -1  10       63.00       92.54     23.02 o 
  -1  -1  10      484.27      490.11     35.04 o 
   0  -1  10        7.99       14.57     32.23 o 
   1  -1  10       13.24       17.26     34.44 o 
   2  -1  10      112.80      125.36     40.84 o 
   3  -1  10       45.22       70.77     43.64 o 
  -4   0  10       19.41       18.81     17.43 o 
  -3   0  10      324.87      311.79     31.28 o 
  -2   0  10      379.04      379.34     32.21 o 
  -1   0  10      107.34      102.35     21.30 o 
   0   0  10      927.42      956.00     72.06 o 
   1   0  10       18.94       38.15     30.25 o 
   2   0  10      461.95      365.01     52.65 o 
   3   0  10      277.13      315.05     57.07 o 
  -5   1  10       33.84       35.95     18.98 o 
  -4   1  10      132.65      114.30     22.84 o 
  -3   1  10      315.28      320.01     31.45 o 
  -2   1  10       48.73       83.87     22.61 o 
  -1   1  10      467.85      485.28     35.17 o 
   0   1  10       12.95       19.16     16.47 o 
   1   1  10       13.99       20.38     31.08 o 
   2   1  10      106.47      119.35     43.40 o 
   3   1  10       50.51       76.03     41.00 o 
  -5   2  10      100.16      106.53     22.39 o 
  -4   2  10      117.32      127.50     26.68 o 
  -3   2  10      352.23      340.89     33.91 o 
  -2   2  10       83.15      108.10     23.60 o 
  -1   2  10      328.27      305.04     29.64 o 
   0   2  10      910.89      903.68     44.06 o 
   1   2  10      316.33      259.32     44.27 o 
   2   2  10      346.25      320.38     49.64 o 
   3   2  10      341.29      368.05     56.71 o 
  -5   3  10       67.75       74.38     20.76 o 
  -4   3  10      101.65      103.25     25.85 o 
  -3   3  10      189.88      191.35     28.04 o 
  -2   3  10      490.67      516.82     38.46 o 
  -1   3  10      179.94      175.96     25.01 o 
   0   3  10      126.72      128.40     31.83 o 
   1   3  10       27.74       51.92     20.39 o 
   2   3  10       57.46       73.03     34.32 o 
   3   3  10       87.30       93.56     44.91 o 
  -5   4  10       58.04       53.18     21.07 o 
  -4   4  10      183.07      174.56     27.96 o 
  -3   4  10      181.37      183.18     29.95 o 
  -2   4  10      427.00      426.08     36.82 o 
  -1   4  10      288.53      322.72     32.75 o 
   0   4  10      323.93      316.55     31.97 o 
   1   4  10      679.39      697.92     68.11 o 
   2   4  10      207.74      213.11     47.71 o 
  -4   5  10       29.78       43.31     22.14 o 
  -3   5  10       43.88       38.85     23.94 o 
  -2   5  10      281.76      323.15     44.37 o 
  -1   5  10       33.55       41.05     21.07 o 
   0   5  10       60.98       85.01     21.11 o 
   1   5  10       68.47       73.17     21.68 o 
   2   5  10      160.60      180.53     47.71 o 
  -4   6  10      216.16      216.58     30.44 o 
  -3   6  10        7.80        5.38     20.05 o 
  -2   6  10      225.76      238.88     30.56 o 
  -1   6  10      405.14      460.33     37.69 o 
   0   6  10       28.54       38.57     20.01 o 
   1   6  10      378.55      402.61     34.80 o 
   2   6  10      106.28      146.92     43.64 o 
  -3   7  10        7.05      -17.78     18.87 o 
  -2   7  10      260.56      293.10     35.19 o 
  -1   7  10        2.90        2.95     19.45 o 
   0   7  10       62.45       84.22     22.71 o 
   1   7  10      107.34      125.65     24.53 o 
  -3   8  10       48.95       52.19     23.07 o 
  -2   8  10       96.14       93.82     26.34 o 
  -1   8  10      336.31      333.55     35.29 o 
   0   8  10       44.34       61.46     23.02 o 
   1   8  10      581.71      651.49     40.42 o 
  -2   9  10      111.88      129.89     29.04 o 
  -1   9  10       96.38      133.68     28.19 o 
   0   9  10       18.62       18.78     20.18 o 
   1  -5  11       93.28       69.95     35.58 o 
   0  -4  11      125.95      231.72     50.95 o 
   1  -4  11       14.65       16.27     36.53 o 
  -2  -3  11      502.92      497.71     51.11 o 
  -1  -3  11      388.74      471.68     57.43 o 
   0  -3  11      168.59      233.97     51.38 o 
   1  -3  11      161.86      200.04     45.85 o 
  -3  -2  11       14.45       -0.32     21.56 o 
  -2  -2  11       33.00       40.02     18.96 o 
  -1  -2  11       95.55       97.95     36.37 o 
   0  -2  11       99.32      106.64     36.41 o 
   1  -2  11      191.96      178.75     40.05 o 
   2  -2  11       65.09       99.72     39.38 o 
  -3  -1  11       71.04       71.74     21.77 o 
  -2  -1  11      581.71      597.25     45.79 o 
  -1  -1  11      127.20      130.09     26.90 o 
   0  -1  11      340.06      350.32     52.33 o 
   1  -1  11      585.19      567.58     59.60 o 
   2  -1  11       51.60       43.52     40.56 o 
  -4   0  11       57.20       58.90     20.86 o 
  -3   0  11      173.51      148.38     26.12 o 
  -2   0  11       24.04       11.94     19.39 o 
  -1   0  11      170.61      180.13     26.08 o 
   0   0  11        0.86      -15.13     27.37 o 
   1   0  11       71.97       72.83     35.78 o 
   2   0  11       35.77       45.89     37.48 o 
  -4   1  11      144.80      150.49     26.64 o 
  -3   1  11       74.95       82.96     25.65 o 
  -2   1  11      499.53      539.12     40.18 o 
  -1   1  11      145.21      170.09     34.32 o 
   0   1  11      351.31      267.83     28.60 o 
   1   1  11      609.38      655.02     63.47 o 
   2   1  11       46.01       57.50     42.10 o 
  -4   2  11       26.79       35.22     20.48 o 
  -3   2  11       22.64       14.38     20.39 o 
  -2   2  11       33.54       52.84     22.69 o 
  -1   2  11      112.32      129.45     24.90 o 
   0   2  11       85.51       84.75     21.47 o 
   1   2  11      180.74      223.82     52.45 o 
   2   2  11       54.22       31.60     35.43 o 
  -4   3  11      120.93      123.28     25.43 o 
  -3   3  11      189.44      217.81     32.68 o 
  -2   3  11      507.00      555.09     43.76 o 
  -1   3  11      369.18      398.30     53.63 o 
   0   3  11      165.60      162.43     26.11 o 
   1   3  11      179.09      211.77     46.88 o 
  -3   4  11       23.22       18.18     23.08 o 
  -2   4  11        0.62        4.11     19.60 o 
  -1   4  11       42.75       70.30     24.84 o 
   0   4  11      111.72      130.55     24.79 o 
   1   4  11       22.31       12.44     18.30 o 
  -3   5  11      274.38      254.10     35.03 o 
  -2   5  11      105.82      118.95     28.39 o 
  -1   5  11      344.90      357.37     36.29 o 
   0   5  11      252.61      266.30     32.00 o 
   1   5  11       75.31       73.23     22.39 o 
  -2   6  11        5.61        4.65     21.99 o 
  -1   6  11        4.74       12.77     21.99 o 
   0   6  11      190.99      186.28     28.13 o 
  -1   7  11      433.41      485.66     44.58 o 
  -2  -2  12       19.00       18.52     22.63 o 
  -1  -2  12      152.92      154.98     40.84 o 
   0  -2  12       83.07       87.95     37.44 o 
  -2  -1  12       26.80       26.24     20.58 o 
  -1  -1  12      114.77      169.67     42.58 o 
   0  -1  12      196.93      205.81     45.38 o 
  -3   0  12       85.61       94.38     24.15 o 
  -2   0  12      356.43      329.09     46.41 o 
  -1   0  12      548.26      630.27     42.45 o 
   0   0  12       10.44        3.12     28.63 o 
  -2   1  12       25.94       17.76     21.83 o 
  -1   1  12      123.16      121.47     25.35 o 
   0   1  12      151.20      170.30     42.69 o 
  -2   2  12       15.59        2.16     19.32 o 
  -1   2  12      163.70      172.45     28.28 o 
   0   2  12       80.81       72.46     27.41 o 
  -2   3  12       83.75      127.52     29.60 o 
  -1   3  12      136.38      154.16     29.28 o 
                                                 
